# Supplementary material for: Systematic Identification of CpxRA-Regulated Genes and Their Roles in Escherichia coli Stress Response
Source: mSystems. 2022 Sep 7;7(5):e00419-22. doi: 10.1128/msystems.00419-22 (PMC9600279; doi:10.1128/msystems.00419-22)
Supplement: TABLE S2 [file msystems.00419-22-s0001.csv]

Table S2 Putative CpxR binding sites (15-bp)
Name	Positiona	Sequence	Scoreb	Gene	Distancec
thrA_384_c	384	GCAACACGCAGAAAA	9.086007	thrA	48
thrA_408	408	GGAAAGCAATGCCAG	7.630286	thrA	72
thrB_2649	2649	GAAAAATGGCGAAAA	9.339323	thrB	-138
thrC_3680_c	3680	GCAAATATGAACAAA	8.828733	thrC	-40
yaaX_4686	4686	GCAAAATCTGGCAAC	8.280733	yaaX	-534
yaaX_4948_c	4948	GAAAGCAAGGGTAAA	7.2763095	yaaX	-272
yaaJ_8472	8472	GTAAATATTGGTCTG	8.779509	yaaJ	-513
talB_7815_c	7815	GCAAAAGTCTTAAAA	7.8083806	talB	-409
mog_9155	9155	GGAAAAACTGGAAAA	9.941229	mog	-137
satP_10624_c	10624	GGAAACCGGGGAAAA	8.666607	satP	-130
yaaW_11676_c	11676	GCAATGCCGCGTAAC	9.583013	yaaW	-320
yaaW_11706_c	11706	GCAAACGACCATAAA	8.729051	yaaW	-350
yaaW_11870_c	11870	GTAATAAAAAGAAAA	13.075189	yaaW	-514
yaaW_11982	11982	GCAAAAGCACAAAAA	8.835473	yaaW	-626
yaaI_11706_c	11706	GCAAACGACCATAAA	8.729051	yaaI	66
yaaI_11870_c	11870	GTAATAAAAAGAAAA	13.075189	yaaI	-84
yaaI_11982	11982	GCAAAAGCACAAAAA	8.835473	yaaI	-196
yaaI_12067	12067	GCAAAAAAATGAAAT	10.877292	yaaI	-281
yaaI_12157	12157	GTTTAGATGGGTAAA	7.688669	yaaI	-371
dnaK_11676_c	11676	GCAATGCCGCGTAAC	9.583013	dnaK	-473
dnaK_11706_c	11706	GCAAACGACCATAAA	8.729051	dnaK	-443
dnaK_11870_c	11870	GTAATAAAAAGAAAA	13.075189	dnaK	-279
dnaK_11982	11982	GCAAAAGCACAAAAA	8.835473	dnaK	-167
dnaK_12067	12067	GCAAAAAAATGAAAT	10.877292	dnaK	-82
dnaK_12157	12157	GTTTAGATGGGTAAA	7.688669	dnaK	on
dnaJ_13643	13643	GTAAAGAGCAGAAGA	7.2442803	dnaJ	-511
insL1_2507431	2507431	GTGAAGCACTGCAAG	7.649951	insL1	-365
insL1_2507655_c	2507655	GTAAACCAGCTTCAG	9.293144	insL1	-141
mokC_17444	17444	GTAAAATAGTAAAAA	13.059998	mokC	-484
hokC_17444	17444	GTAAAATAGTAAAAA	13.059998	hokC	-541
sokC_16345_c	16345	GTAACAATCAGCCAC	7.3486347	sokC	-593
nhaA_17444	17444	GTAAAATAGTAAAAA	13.059998	nhaA	-31
nhaR_18277_c	18277	GCAAACAGCGGCAAA	9.287319	nhaR	-424
insB1_4508450	4508450	GTAAAACATGGCAAC	12.87907	insB1	-74
insB1_4508495	4508495	GTAAGCACCAGAAAA	8.76776	insB1	-29
insB1_4508573_c	4508573	GTAAAACCGTGTTGA	8.473851	insB1	36
insB1_4508616	4508616	GTAACCTCGCGCATA	7.5634747	insB1	79
rpsT_21022_c	21022	GAAAAGGCTCGTAAG	7.6245656	rpsT	42
rpsT_21385_c	21385	TCAAAACAGTGAAAA	8.1075535	rpsT	-307
yaaY_21022_c	21022	GAAAAGGCTCGTAAG	7.6245656	yaaY	-145
ribF_21022_c	21022	GAAAAGGCTCGTAAG	7.6245656	ribF	-371
ribF_21385_c	21385	TCAAAACAGTGAAAA	8.1075535	ribF	-8
ileS_21813_c	21813	GTAATAACAAGAAAT	8.5316925	ileS	-564
ileS_22226	22226	GTAGTGCTGCGTAAA	10.886465	ileS	-151
fkpB_25794	25794	GCAAAAATCCTTAAA	11.563563	fkpB	-18
ispH_25794	25794	GCAAAAATCCTTAAA	11.563563	ispH	-469
rihC_27042	27042	GTGAAAGAGGTTAAA	7.2931237	rihC	-237
dapB_28350	28350	GCAAATTAACAAAAG	8.239659	dapB	-10
carA_29043_c	29043	GCCAATATCGGCAAA	7.6894555	carA	-594
carA_29336_c	29336	TTAAAACAACAAAAA	7.686802	carA	-301
carA_29579_c	29579	GTAAATCAATGCAAA	15.885793	carA	-58
carB_30796	30796	GTAATCAGGAGTAAA	11.534615	carB	-7
caiF_33922_c	33922	GTAATGCACTTTATA	7.241604	caiF	-364
caiD_36693_c	36693	GCATACCTGGGAAAA	7.5396338	caiD	-531
caiC_37765	37765	GTAAACGTCCGCAAG	10.748777	caiC	45
caiA_40660	40660	GTTAACCAGCGTAAC	8.345838	caiA	-274
caiT_41959_c	41959	GGAACGCAAAATAAA	7.5016694	caiT	-28
caiT_42593	42593	GTAAAGCCCTGACCA	7.252158	caiT	-662
caiT_42610	42610	GCCAAAGGGCGTAAA	10.11487	caiT	-679
fixA_41959_c	41959	GGAACGCAAAATAAA	7.5016694	fixA	-430
fixB_42593	42593	GTAAAGCCCTGACCA	7.252158	fixB	-581
fixB_42610	42610	GCCAAAGGGCGTAAA	10.11487	fixB	-564
fixB_42620	42620	GTAAAGATGTGCTAT	9.415766	fixB	-554
fixB_43150	43150	GAAAATCTTCGCAAA	8.711695	fixB	-24
fixC_43533	43533	GTACAGGACGGTAAA	9.625204	fixC	-633
kefF_46983_c	46983	GTAATTATTGATAAA	9.869943	kefF	-249
kefF_47005	47005	GTAACACGATGCTAA	9.982256	kefF	-227
folA_49228_c	49228	GCAAATGCGGGAAAT	7.3835573	folA	-581
folA_49238_c	49238	GCAATAATCTGCAAA	9.75301	folA	-571
folA_49781_c	49781	GCCACTATACGTAAA	9.193968	folA	-28
folA_49786	49786	GTATAGTGGCGACAA	8.4521265	folA	-23
apaH_51496_c	51496	GTAACCATACGCAAT	8.887121	apaH	-274
rsmA_52369_c	52369	GCAAAACTTTCTCAA	7.582855	rsmA	47
pdxA_53409_c	53409	GCAACTAATGGTTAA	8.556908	pdxA	on
lptD_57247	57247	GTATGATAATGCAAA	8.976483	lptD	-138
djlA_57247	57247	GTATGATAATGCAAA	8.976483	djlA	-103
yabP_57866_c	57866	GCAAAAACTGGTCAA	11.135039	yabP	-594
yabP_57938	57938	GTAACTGGCAGCAAG	7.8099737	yabP	-522
rapA_63929_c	63929	GTAAAAAGCGTTATG	7.7027373	rapA	-665
araD_67206	67206	GTCAATATTTGCCAA	7.842297	araD	-674
yabI_67206	67206	GTCAATATTTGCCAA	7.842297	yabI	-618
yabI_67340_c	67340	GTAACAATTGCTCAA	7.815333	yabI	-484
yabI_67746	67746	GTCATAATTGGTAAC	7.553842	yabI	-78
thiQ_69372	69372	GCAAATGGTGGTAAA	11.255342	thiQ	28
thiQ_69382	69382	GTAAAGCCAGGTGAT	7.528952	thiQ	18
thiQ_69441	69441	GTAAACAGCAGAAAA	11.636598	thiQ	-27
thiP_70991_c	70991	GCAACGCGCCGTCAG	7.6936855	thiP	3
thiB_71958_c	71958	GCAAAGTGTTAAAAA	7.2865443	thiB	on
thiB_72373	72373	ATAAATGTGCGAAAA	8.54806	thiB	-406
sgrR_73804	73804	GCAAAAGACAGCAAT	7.601172	sgrR	-18
sgrS_73804	73804	GCAAAAGACAGCAAT	7.601172	sgrS	-36
sgrT_73804	73804	GCAAAAGACAGCAAT	7.601172	sgrT	-57
setA_73804	73804	GCAAAAGACAGCAAT	7.601172	setA	-290
leuD_76254_c	76254	GCCAAAGGGCGAAAA	8.18887	leuD	-314
leuD_76553_c	76553	GGAAAACCCTGCAAA	10.216864	leuD	-613
leuB_78936	78936	GGAAAGCATCGTACA	8.5817175	leuB	-491
leuB_79088_c	79088	GAAAAACCGCGAAAA	10.316292	leuB	-643
leuA_80303	80303	GTAAAATTAGCTAAT	9.482131	leuA	-287
leuA_80371_c	80371	GTCAACCGATGAAAA	9.325864	leuA	-355
leuA_80421	80421	GGAAAAAGGGGACAA	8.381877	leuA	-405
leuL_80303	80303	GTAAAATTAGCTAAT	9.482131	leuL	-108
leuL_80371_c	80371	GTCAACCGATGAAAA	9.325864	leuL	-176
leuL_80421	80421	GGAAAAAGGGGACAA	8.381877	leuL	-226
leuL_80732_c	80732	GTAAAATTCGGAAAA	14.678912	leuL	-537
leuL_80741_c	80741	GCAAAATGAGTAAAA	8.065358	leuL	-546
leuO_80303	80303	GTAAAATTAGCTAAT	9.482131	leuO	-538
leuO_80371_c	80371	GTCAACCGATGAAAA	9.325864	leuO	-470
leuO_80421	80421	GGAAAAAGGGGACAA	8.381877	leuO	-420
leuO_80732_c	80732	GTAAAATTCGGAAAA	14.678912	leuO	-109
leuO_80741_c	80741	GCAAAATGAGTAAAA	8.065358	leuO	-100
ilvI_81982_c	81982	GAAAAGAAACGATAA	7.5103254	ilvI	-121
ilvI_82071_c	82071	GTAAAACACATTAAC	10.842665	ilvI	-32
ilvI_82081_c	82081	GAAAAAATGTGTAAA	12.548622	ilvI	-22
cra_84582	84582	GCAAAGCGAAGCAAT	8.018337	cra	68
mraZ_85942_c	85942	GCAAATTAACGTTAT	8.323318	mraZ	-165
mraZ_86013_c	86013	GCATACCGAGGTAAA	8.322907	mraZ	-94
mraZ_86040_c	86040	GGAAAAGCTTGTCAA	8.137656	mraZ	-67
rsmH_85942_c	85942	GCAAATTAACGTTAT	8.323318	rsmH	-625
rsmH_86013_c	86013	GCATACCGAGGTAAA	8.322907	rsmH	-554
rsmH_86040_c	86040	GGAAAAGCTTGTCAA	8.137656	rsmH	-527
ftsL_87604_c	87604	GCAAAAGATCGTCAC	9.022267	ftsL	86
ftsI_87604_c	87604	GCAAAAGATCGTCAC	9.022267	ftsI	-282
ftsI_87969_c	87969	GCATAACAACGCAAA	10.562609	ftsI	70
murF_90998_c	90998	GCATAACGGCGCAAG	7.93797	murF	-125
murF_91146	91146	GTAACCCTTAGCCAA	7.3782516	murF	10
mraY_92362	92362	ATAAAACTGCGTTAA	9.49523	mraY	-113
mraY_92534_c	92534	GGAAAAGACGTTAAA	7.984814	mraY	46
murG_95734	95734	GTAACTCGGTACAAA	9.216552	murG	-383
murG_95881	95881	GTAAAGCATTAGAAA	8.184442	murG	-236
murC_96786	96786	GCAAAGGTTCGCAAC	8.61051	murC	-452
ddlB_98377	98377	GTAATGCTGTTTCAG	7.223185	ddlB	-329
ddlB_98648	98648	GTAATATTGGAAAAA	9.3085375	ddlB	-58
ftsQ_99300_c	99300	GTAAAATTTCTTCAC	8.112257	ftsQ	-328
ftsA_100318_c	100318	GTAAAACCGGATAAA	14.343377	ftsA	-137
secM_104083_c	104083	GGAAAAGTGCTTAAG	7.8578577	secM	-95
secA_104083_c	104083	GGAAAAGTGCTTAAG	7.8578577	secA	-669
secA_104717_c	104717	ATAAAATGAAGTAAA	9.586965	secA	-35
mutT_107001	107001	GTGTATCAGCGTAAA	8.399547	mutT	-516
mutT_107523	107523	TTAAGACAATGAAAA	7.5232716	mutT	on
yacG_108307	108307	GCAATTCACCGTAAT	8.429285	yacG	12
yacG_108995_c	108995	GCAACTCACCGTTAA	9.469627	yacG	-662
zapD_108995_c	108995	GCAACTCACCGTTAA	9.469627	zapD	77
zapD_109036_c	109036	GAAAAAATGCGTACA	8.335401	zapD	36
coaE_109823	109823	GTAAAAAAAGACAAT	9.74313	coaE	-117
coaE_109836_c	109836	GCAAGACTGCGAAAT	8.031408	coaE	-130
coaE_110134_c	110134	GTCAAAATATCAAAA	8.026424	coaE	-428
guaC_109823	109823	GTAAAAAAAGACAAT	9.74313	guaC	-94
guaC_109836_c	109836	GCAAGACTGCGAAAT	8.031408	guaC	-81
hofC_112665_c	112665	TTAAAGCGGCGCAAA	9.192671	hofC	-454
hofB_114132_c	114132	GCAACGAAATAAAAA	8.273261	hofB	-546
hofB_114163_c	114163	GTAACGCCTCGCAAA	12.3382015	hofB	-577
ppdD_114132_c	114132	GCAACGAAATAAAAA	8.273261	ppdD	-96
ppdD_114163_c	114163	GTAACGCCTCGCAAA	12.3382015	ppdD	-127
aroP_118111_c	118111	GTAAACAAATTAATA	7.402388	aroP	-73
aroP_118401_c	118401	GTAACTATGCACAAA	10.590603	aroP	-363
aroP_118436	118436	GTCAAGTTGTTAAAA	7.7067533	aroP	-398
pdhR_117883	117883	GTAACCCAGGATAAT	7.570757	pdhR	-682
pdhR_118111_c	118111	GTAAACAAATTAATA	7.402388	pdhR	-454
pdhR_118401_c	118401	GTAACTATGCACAAA	10.590603	pdhR	-164
pdhR_118436	118436	GTCAAGTTGTTAAAA	7.7067533	pdhR	-129
aceE_119404	119404	GCAACTAAACGTAGA	7.34754	aceE	-86
aceF_121635	121635	GTAAAGGTATCTACA	7.4064436	aceF	-533
lpd_124469_c	124469	CTAAATCAGCGCAAC	7.582701	lpd	71
yacH_127700	127700	GCAAATTAGCGCCAG	8.968252	yacH	33
acnB_127700	127700	GCAAATTAGCGCCAG	8.968252	acnB	-388
yacL_130804	130804	GTAAGGCTGCGATAA	10.383555	yacL	-57
yacL_130911	130911	GTAAAGGTGCGTATG	12.343571	yacL	37
speD_132655_c	132655	GTAACCCGACATAAA	10.139755	speD	-586
speE_132969	132969	GTTAACACCCGTAAA	8.719024	speE	-18
speE_133102_c	133102	GCTAAAAAATGCAAA	7.773052	speE	-151
speE_133254	133254	GTAAGTTCTGGTAAC	9.146855	speE	-303
cueO_132969	132969	GTTAACACCCGTAAA	8.719024	cueO	-587
cueO_133102_c	133102	GCTAAAAAATGCAAA	7.773052	cueO	-454
cueO_133254	133254	GTAAGTTCTGGTAAC	9.146855	cueO	-302
gcd_137644	137644	GCAAAGCGCTGCAAA	11.399455	gcd	54
gcd_137847_c	137847	GCAACAAAGCGCAAG	11.0445795	gcd	-135
gcd_137990_c	137990	GTAACGCTCAGTAAT	10.754319	gcd	-278
gcd_138371_c	138371	GTAACCCACCACAAA	8.5032625	gcd	-659
hpt_137644	137644	GCAAAGCGCTGCAAA	11.399455	hpt	-260
hpt_137847_c	137847	GCAACAAAGCGCAAG	11.0445795	hpt	-57
hpt_137990_c	137990	GTAACGCTCAGTAAT	10.754319	hpt	73
can_139247	139247	GTAAGGTAAGTAAAA	8.538913	can	-90
can_139594	139594	GCAAAGAAGCGTACA	11.709943	can	-437
yadG_139247	139247	GTAAGGTAAGTAAAA	8.538913	yadG	-5
yadH_139594	139594	GCAAAGAAGCGTACA	11.709943	yadH	-581
yadH_140189_c	140189	GTAAAGATGCATCAT	9.288535	yadH	1
yadI_141076	141076	GTAATTACCTGTCAC	7.7928014	yadI	13
yadE_141076	141076	GTAATTACCTGTCAC	7.7928014	yadE	-478
yadE_141645	141645	GCAAACCATCGAAAA	11.337543	yadE	78
panD_143860_c	143860	GTAAAACATATCAAA	11.061759	panD	-679
panC_145276_c	145276	GTCACGTTGTGTTAA	8.019634	panC	on
panB_146042_c	146042	GTACAAACAGGAAAA	9.293674	panB	32
panB_146405_c	146405	GTAAAAATCCGCTAA	12.690514	panB	-317
yadC_147499	147499	GTAAATATCCACTAA	8.466765	yadC	-59
yadC_147731_c	147731	GCAAATATTTGCTAA	8.481757	yadC	-291
yadC_147961_c	147961	GTAAAAAACAGCACC	7.8941774	yadC	-521
yadK_148152_c	148152	GTCACTGCGGGTAAG	7.7618155	yadK	-66
yadK_148420_c	148420	GCAAATAAAATTAAC	8.118991	yadK	-334
yadK_148430_c	148430	ATAAAAAAGCGCAAA	11.022052	yadK	-344
yadK_148476_c	148476	GTAAAAACATTCAAA	11.801826	yadK	-390
yadL_149290_c	149290	GTCAAATGATAAAAA	7.5348816	yadL	-572
yadM_149290_c	149290	GTCAAATGATAAAAA	7.5348816	yadM	on
htrE_152558_c	152558	TCAAAAAAGTGTCAA	7.426895	htrE	-645
yadV_152677	152677	GTTAAAAAACATAAA	9.68406	yadV	on
yadV_152864	152864	GTAAGACGCTTTAAA	9.804541	yadV	-176
yadN_153479_c	153479	GTAAATTTGGGTAAC	14.212866	yadN	-109
yadN_153561	153561	TCAAAATTAAGTAAA	7.8400655	yadN	-191
yadN_153571	153571	GTAAAAATAAGTTCA	9.773348	yadN	-201
yadN_153652	153652	GCAAAGAGATGTTTA	7.6997037	yadN	-282
yadN_153898_c	153898	GTAATGAAGTGATAA	10.353458	yadN	-528
pcnB_155606	155606	GTAAAAATAGTACAC	7.304955	pcnB	on
pcnB_156013	156013	GTAACGCCCTGGAAA	8.413578	pcnB	-400
gluQ_157058_c	157058	GTAAAACATCGTCCC	8.467276	gluQ	-459
gluQ_157066_c	157066	GCAAAACCGTAAAAC	7.444701	gluQ	-467
dksA_157058_c	157058	GTAAAACATCGTCCC	8.467276	dksA	19
dksA_157066_c	157066	GCAAAACCGTAAAAC	7.444701	dksA	11
dksA_157601	157601	GCAACATAAAGTCAA	9.826782	dksA	-510
dksA_157639_c	157639	GAAAAGCGAAGTAAA	10.097348	dksA	-548
ligT_158776	158776	GTAACGTCGCGCAAC	10.263444	ligT	-258
fhuA_163344_c	163344	GTCAATGCCCGCAAA	8.950524	fhuA	-613
hemL_171290	171290	GTAAAGGCGCGAACA	9.938207	hemL	65
hemL_171430	171430	TTAAATACTCGTCAA	7.275229	hemL	-61
hemL_171548	171548	GTAAAATGCCGTCAT	10.355114	hemL	-179
clcA_170944	170944	GTAACACCCTTCAAA	8.7716255	clcA	-636
clcA_171290	171290	GTAAAGGCGCGAACA	9.938207	clcA	-290
clcA_171430	171430	TTAAATACTCGTCAA	7.275229	clcA	-150
clcA_171548	171548	GTAAAATGCCGTCAT	10.355114	clcA	-32
yadS_174031_c	174031	GGAAAATTGCGTATG	8.892244	yadS	66
btuF_175634_c	175634	GTAAATCTATGAAAA	15.691706	btuF	-685
mtn_175634_c	175634	GTAAATCTATGAAAA	15.691706	mtn	on
dgt_175634_c	175634	GTAAATCTATGAAAA	15.691706	dgt	-76
degP_176718_c	176718	GTAAATACATAAAAA	11.612348	degP	-639
degP_176725	176725	GTATTTACGGGTAAA	9.784267	degP	-632
degP_176986_c	176986	GTAAAGTCTGATAAC	9.275681	degP	-371
degP_177096_c	177096	GTAATTTACTGACAG	7.31179	degP	-261
degP_177102	177102	GTAAATTACCGTCAG	12.743711	degP	-255
degP_177252	177252	GTAAAGACGAACAAT	7.77202	degP	-105
yaeH_180576_c	180576	GTAACGCTATGTACG	9.7075815	yaeH	on
yaeH_180695	180695	GTAAAAATCAAAAAA	11.55955	yaeH	-113
yaeI_181714_c	181714	GTAATCTGCCGTCAA	8.36389	yaeI	-158
yaeI_182054	182054	GTAAGACGGCATCAG	7.681257	yaeI	-498
dapD_182556	182556	GCAATTATGAATAAA	7.8858957	dapD	-122
dapD_182742	182742	GTAAAATGGCGTAAT	14.009077	dapD	-308
glnD_185361_c	185361	GTCAACGCGGGTAAA	9.983439	glnD	-224
glnD_185562_c	185562	GTAAAACCAGGCATT	8.526554	glnD	-425
tff_185562_c	185562	GTAAAACCAGGCATT	8.526554	tff	-623
tsf_186900_c	186900	GCAAATACCGGAATA	7.7193294	tsf	-430
pyrH_187715	187715	GAAAATTGGTGAAAA	8.027333	pyrH	-613
pyrH_188244	188244	GTAAATTCAGCTAAC	8.711807	pyrH	-84
frr_188967_c	188967	GTAATTTATGGTCAC	7.6777015	frr	-378
frr_189080	189080	ATAAATAAGGGTAAG	10.086885	frr	-265
dxr_189687	189687	GTAAAGATCTGACCA	7.989124	dxr	-307
dxr_189963_c	189963	GCAAAACGCCGCCAG	8.228866	dxr	-31
cdsA_191571	191571	GTATTGAGGCGTTAA	7.42128	cdsA	-579
cdsA_191736_c	191736	GCAAACGCGAGTTAA	7.4687543	cdsA	-414
cdsA_191857	191857	GCAACTGGCTGAAAA	7.6292243	cdsA	-293
cdsA_192020_c	192020	GTAAAGTTCGGCATA	10.56557	cdsA	-130
cdsA_192025_c	192025	GTAAAGTAAAGTTCG	7.437948	cdsA	-125
rseP_192467_c	192467	GTAAAACAGCACCAG	9.968049	rseP	-552
rseP_192723	192723	GTAAAACCTGGCAAG	12.81957	rseP	-296
rseP_192987_c	192987	GTAACAACAAGCAAG	11.144326	rseP	-32
skp_196834	196834	GTAAAACCTGGTAAG	14.95202	skp	-121
lpxD_196834	196834	GTAAAACCTGGTAAG	14.95202	lpxD	-610
fabZ_198288	198288	GGAAATATGCGACAA	9.150207	fabZ	-286
fabZ_198498_c	198498	GTAAAGTTTGGCGAA	7.714494	fabZ	-76
fabZ_198516_c	198516	GTAAGAATGAGACAG	8.78731	fabZ	-58
fabZ_198646_c	198646	GTAAGAACGGGAAAC	10.126487	fabZ	59
lpxA_198498_c	198498	GTAAAGTTTGGCGAA	7.714494	lpxA	-535
lpxA_198516_c	198516	GTAAGAATGAGACAG	8.78731	lpxA	-517
lpxA_198646_c	198646	GTAAGAACGGGAAAC	10.126487	lpxA	-387
yaeR_207991_c	207991	GCAAAGTATCGAATG	7.5020685	yaeR	-359
yaeR_208332	208332	GTAACGTGCTGTTAA	10.010765	yaeR	-18
tilS_208332	208332	GTAACGTGCTGTTAA	10.010765	tilS	-472
tilS_208459	208459	GCAAAGCGAAGTCTA	7.5286584	tilS	-345
yaeP_211153_c	211153	GGAAAGATTGGCAAA	9.986317	yaeP	-541
arfB_211153_c	211153	GGAAAGATTGGCAAA	9.986317	arfB	-153
nlpE_211153_c	211153	GGAAAGATTGGCAAA	9.986317	nlpE	-589
yaeF_213483_c	213483	GTATAAAATGGATAA	8.439924	yaeF	on
yaeF_213550_c	213550	GTGAAACAGATTAAA	8.144185	yaeF	-60
yaeF_214096_c	214096	GCAGATATCCGTAAC	7.270208	yaeF	-606
proS_215469_c	215469	GTAAAGGTGAGGAAA	10.158381	proS	-207
tsaA_216047_c	216047	GCAAATAGGCGTTAT	7.9491897	tsaA	20
tsaA_216203_c	216203	GTAAGCGGATGCAAA	8.627428	tsaA	-122
metQ_217963_c	217963	GCAAATTATTGCTAA	8.111777	metQ	-548
metI_218126_c	218126	GGAACACCATGTAAA	11.015107	metI	-18
rrsH_220216	220216	GTAATTCATTACAAA	8.413665	rrsH	-28
ileV_221371_c	221371	GCAACAAAAGATAAG	8.92906	ileV	-483
ileV_221855	221855	GTAAAACCTCTACAG	7.297813	ileV	on
alaV_221371_c	221371	GCAACAAAAGATAAG	8.92906	alaV	-602
alaV_221855	221855	GTAAAACCTCTACAG	7.297813	alaV	-118
rrlH_221855	221855	GTAAAACCTCTACAG	7.297813	rrlH	-377
rrfH_225186_c	225186	GTATCAGGCTGAAAA	7.2560368	rrfH	-43
aspU_225186_c	225186	GTATCAGGCTGAAAA	7.2560368	aspU	-215
dkgB_225186_c	225186	GTATCAGGCTGAAAA	7.2560368	dkgB	-454
dkgB_225577_c	225577	GAAAAAGAGCGTAAA	11.981245	dkgB	-63
yafE_228211_c	228211	GCAAAGCGATATAAC	8.479514	yafE	-188
mltD_230794	230794	GTATCGTCAGGTAAC	7.5454583	mltD	-352
yafS_230794	230794	GTATCGTCAGGTAAC	7.5454583	yafS	-495
dnaQ_231958	231958	GTAAAAACAAGCCAC	9.64187	dnaQ	-582
ykfM_235857_c	235857	GTATTACTACGAAAG	8.503556	ykfM	-634
yafU_235857_c	235857	GTATTACTACGAAAG	8.503556	yafU	-268
yafU_235949_c	235949	GGAATATAGAGAAAA	7.9391947	yafU	-360
yafF_235010	235010	GTAAAATTACATGAA	8.750695	yafF	-569
ivy_236394	236394	GCAAAAAGCGGTTAA	10.482964	ivy	-422
fadE_240049	240049	GTAACGAACTGAACG	7.334123	fadE	-259
gmhA_240049	240049	GTAACGAACTGAACG	7.334123	gmhA	20
yafK_242274_c	242274	GTAAAATCGCATTAA	11.020393	yafK	4
yafK_242511	242511	GTAAATCAGGATCCA	7.3490114	yafK	-219
yafK_242667_c	242667	GTAAAACTTGCACAA	8.071537	yafK	-375
yafQ_242667_c	242667	GTAAAACTTGCACAA	8.071537	yafQ	45
yafL_242511	242511	GTAAATCAGGATCCA	7.3490114	yafL	-674
yafL_242667_c	242667	GTAAAACTTGCACAA	8.071537	yafL	-518
yafN_248214_c	248214	GTAAATCAGGTTTTA	7.4339004	yafN	-264
yafN_248390_c	248390	GTCAAGCAACGTCAC	9.6983	yafN	-88
yafN_248523_c	248523	GTAACTCAGTGATAT	7.4446225	yafN	32
yafO_248214_c	248214	GTAAATCAGGTTTTA	7.4339004	yafO	-560
yafO_248390_c	248390	GTCAAGCAACGTCAC	9.6983	yafO	-384
yafO_248523_c	248523	GTAACTCAGTGATAT	7.4446225	yafO	-251
yafP_248523_c	248523	GTAACTCAGTGATAT	7.4446225	yafP	-659
yafP_248876_c	248876	GCAAAACACCGTCAC	10.627268	yafP	-306
yafP_249143	249143	ATAAAATTGGGAAAA	9.351178	yafP	-39
ykfJ_249610_c	249610	ATAAAAATTAGTAAA	10.246451	ykfJ	-342
ykfJ_249719	249719	GTAAATCATGACAAA	11.213319	ykfJ	-233
ykfJ_249751_c	249751	GGAAAGGTCTGCAAA	9.069853	ykfJ	-201
ykfJ_249816_c	249816	GTATATAAATATAAA	10.730992	ykfJ	-136
prfH_249610_c	249610	ATAAAAATTAGTAAA	10.246451	prfH	-565
prfH_249719	249719	GTAAATCATGACAAA	11.213319	prfH	-456
prfH_249751_c	249751	GGAAAGGTCTGCAAA	9.069853	prfH	-424
prfH_249816_c	249816	GTATATAAATATAAA	10.730992	prfH	-359
prfH_250152_c	250152	GTAAAAACGACCAAC	7.8830514	prfH	-23
frsA_252974_c	252974	GGAAACTATTGTAAC	7.6299243	frsA	-26
crl_253655_c	253655	GCAAAATAACGTTCA	7.966809	crl	-647
crl_254262_c	254262	GCAAAATTTAGCAAA	11.028207	crl	-40
phoE_255894_c	255894	GTAATATATCTTTAA	7.3434258	phoE	-83
phoE_256123	256123	GTAAAACTCGGCACC	8.041127	phoE	-312
proB_255894_c	255894	GTAATATATCTTTAA	7.3434258	proB	-191
proB_256123	256123	GTAAAACTCGGCACC	8.041127	proB	25
proA_256660_c	256660	GTAAACATCTTTAAT	8.0953245	proA	-540
proA_257100_c	257100	GCAATACGGCGTAAT	9.013991	proA	-100
thrW_258369	258369	GTAAGCACACAAAAA	7.5271215	thrW	-199
ykfH_260617_c	260617	GTAACGATGCCCAAA	9.764139	ykfH	-659
ykfG_260617_c	260617	GTAACGATGCCCAAA	9.764139	ykfG	-174
ykfG_260920	260920	GTATGTCTCCGTCAA	7.5735383	ykfG	-477
ykfG_260990	260990	GTGAATGCGGGTAAA	9.102084	ykfG	-547
yafX_260920	260920	GTATGTCTCCGTCAA	7.5735383	yafX	-3
yafX_260990	260990	GTGAATGCGGGTAAA	9.102084	yafX	-73
ykfF_261810_c	261810	ATAAAACAACGACAA	8.422537	ykfF	-556
ykfF_261897_c	261897	GTATACCAAAGAAAA	9.883691	ykfF	-643
ykfB_261810_c	261810	ATAAAACAACGACAA	8.422537	ykfB	-12
ykfB_261897_c	261897	GTATACCAAAGAAAA	9.883691	ykfB	-99
ykfB_262243_c	262243	GTAAAACACTGCCTC	7.3330345	ykfB	-445
ykfB_262253_c	262253	ATAATGAAACGTAAA	9.394479	ykfB	-455
yafY_262243_c	262243	GTAAAACACTGCCTC	7.3330345	yafY	7
yafY_262253_c	262253	ATAATGAAACGTAAA	9.394479	yafY	on
yafZ_263736	263736	GGAAAACAAATAAAA	7.7578735	yafZ	-20
perR_265925_c	265925	GCCAAATTCAGTAAA	9.385255	perR	-32
perR_266143	266143	GCAAAACACCAAAAG	9.043536	perR	-250
insN_265595	265595	GTATGAAGGCGCAAA	9.03299	insN	-380
insN_265925_c	265925	GCCAAATTCAGTAAA	9.385255	insN	-50
eyeA_268061	268061	GTAACCCGCTGACAA	7.670859	eyeA	-216
eyeA_268329	268329	GCAAGCAAGGATAAA	7.393349	eyeA	39
ykfC_268061	268061	GTAACCCGCTGACAA	7.670859	ykfC	-483
ykfC_268329	268329	GCAAGCAAGGATAAA	7.393349	ykfC	-215
insH1_3646703_c	3646703	GTAAAAGGTTGTCAT	9.089997	insH1	-145
insH1_3647041_c	3647041	GTAATGATTTGATAA	8.699164	insH1	-483
insH1_3647116_c	3647116	TTAAAAGTACATAAA	7.813714	insH1	-558
mmuM_271726	271726	GAAAACCCGCGCAAA	7.787913	mmuM	-686
mmuM_272080_c	272080	GGAAAACAGCGCCAG	8.745656	mmuM	-332
mmuM_272352_c	272352	GCAACAAACGGTAAC	10.345453	mmuM	-60
afuC_274743	274743	GCACAAAGCTGTAAA	7.7505455	afuC	-230
afuC_274753	274753	GTAAATCAGCGCCGA	7.6802597	afuC	-240
afuB_275300_c	275300	GTAACCTCGCGCATA	7.5634747	afuB	-428
afuB_275466_c	275466	GTAAAACATGGCAAC	12.87907	afuB	-594
insX_276539_c	276539	GTAAAGGATGTTAAA	11.857721	insX	-466
yagB_276539_c	276539	GTAAAGGATGTTAAA	11.857721	yagB	-93
yagG_280857	280857	GTAAAAAAGCGCTCG	8.014508	yagG	-235
yagG_280991	280991	GCAAAATAACGTAAT	12.463407	yagG	-101
yagJ_286771_c	286771	GTAACCTCGCGCATA	7.5634747	yagJ	-330
yagJ_286937_c	286937	GTAAAACATGGCAAC	12.87907	yagJ	-164
yagK_288580	288580	GTCAAATAACATAAT	7.829478	yagK	65
yagK_289231	289231	GCAAAAAAATAAAAT	7.534899	yagK	-572
yagL_289896	289896	GTAATAACCCTCAAA	8.3091755	yagL	-267
yagL_290054_c	290054	GGAAAGATGAAAAAA	7.5566444	yagL	-425
yagL_290242_c	290242	GTCAATAAATGAAAT	8.704399	yagL	-613
yagM_290558_c	290558	GCAACACTGAGAAAT	7.670737	yagM	-48
yagN_291203_c	291203	GTAAAACAACTCAAT	9.963971	yagN	73
yagN_291326_c	291326	GTAATACACAGTTTA	7.4729934	yagN	-36
yagN_291688_c	291688	GTAAAAGTGGCAAAA	10.5334015	yagN	-398
ptwF_292406_c	292406	GCAGAATCACGTAAA	10.050072	ptwF	-497
yagP_294104	294104	GCAGAACGATGTCAA	7.576847	yagP	-674
ykgT_294104	294104	GCAGAACGATGTCAA	7.576847	ykgT	-602
paoD_294909_c	294909	GGAACACTGAGCAAA	8.995809	paoD	-472
paoA_298485	298485	GCAAAAACCAATAAG	8.578276	paoA	-201
paoA_298532	298532	GCAAATCTCTGTCAC	8.91474	paoA	-248
paoA_298623_c	298623	GTAAAGAACTGTATT	10.738719	paoA	-339
paoA_298639_c	298639	ATAAAACAAGGCAAA	10.116474	paoA	-355
yagU_298485	298485	GCAAAAACCAATAAG	8.578276	yagU	-203
yagU_298532	298532	GCAAATCTCTGTCAC	8.91474	yagU	-156
yagU_298623_c	298623	GTAAAGAACTGTATT	10.738719	yagU	-65
yagU_298639_c	298639	ATAAAACAAGGCAAA	10.116474	yagU	-49
ykgJ_299908	299908	GCTAAAAATCGTAAA	9.281689	ykgJ	-15
ecpE_300884_c	300884	GTAACATTAACTAAG	8.678439	ecpE	18
ecpC_305142	305142	GTAAAACGACGCGAC	7.2297435	ecpC	-99
ecpC_305611_c	305611	GCAAAACGATCAAAA	8.374545	ecpC	-568
ecpB_305854	305854	GTAGAGTGCTGTAAT	7.363886	ecpB	-117
ecpB_306376_c	306376	GAAATGCAATGAAAA	7.2631373	ecpB	-639
ecpA_306376_c	306376	GAAATGCAATGAAAA	7.2631373	ecpA	on
ecpR_307178_c	307178	GAAAAAAAACATAAA	9.838094	ecpR	-131
ecpR_307466_c	307466	GCAAATCATCTTCAA	8.269638	ecpR	-419
ykgL_307178_c	307178	GAAAAAAAACATAAA	9.838094	ykgL	-631
ykgL_307466_c	307466	GCAAATCATCTTCAA	8.269638	ykgL	-343
ykgO_308701_c	308701	GTAAAGTGGAGATAA	10.491152	ykgO	-476
ykgM_308701_c	308701	GTAAAGTGGAGATAA	10.491152	ykgM	-213
ykgM_308929_c	308929	ATAAAGTACAGCAAA	7.465045	ykgM	-441
ykgR_308929_c	308929	ATAAAGTACAGCAAA	7.465045	ykgR	10
ykgR_309391_c	309391	GTAAAACTATCAAAT	8.602284	ykgR	-438
eaeH_309391_c	309391	GTAAAACTATCAAAT	8.602284	eaeH	-663
insE1_2163729	2163729	GTATCAACCAGTAAA	9.963914	insE1	13
insF1_2163729	2163729	GTATCAACCAGTAAA	9.963914	insF1	-270
ykgA_313219	313219	GTAAAACATTTTAAT	10.61134	ykgA	-339
ykgA_313359	313359	GTAATATGGCGTCAG	10.253131	ykgA	-479
ykgQ_313219	313219	GTAAAACATTTTAAT	10.61134	ykgQ	70
rclC_314317	314317	GTAACAGAGAATTAA	8.093906	rclC	-287
rclC_314455	314455	GTAATATGCTATAAG	8.039456	rclC	-425
rclB_314317	314317	GTAACAGAGAATTAA	8.093906	rclB	-39
rclB_314455	314455	GTAATATGCTATAAG	8.039456	rclB	-177
rclB_314872	314872	GTAATCGCTTGTCAA	7.305224	rclB	-594
rclA_316239_c	316239	GCAAAGACGTTAAAA	9.031843	rclA	-527
rclR_315453	315453	GCAAGATTATGAAAA	10.03694	rclR	-471
rclR_315500_c	315500	GCCATACAGCGTAAA	9.782085	rclR	-424
ykgE_316883_c	316883	GAAAAAATATATAAA	9.006922	ykgE	-422
ykgG_319109_c	319109	GTAAATCTTTAAAAT	7.8888736	ykgG	-346
ykgH_321145	321145	TTAAATATCAGCAAA	7.4390965	ykgH	-70
betI_325525	325525	GTAACGCAGTATATG	8.187428	betI	-480
yahA_327461	327461	GTAAATCAACTGAAA	8.788169	yahA	-607
yahA_327633	327633	GTAATGATACGTATG	10.467524	yahA	-435
yahA_327883_c	327883	GTAATCACAAGTCAA	8.935099	yahA	-185
yahB_330063_c	330063	GTAAAGCCGCAGAAG	7.251336	yahB	67
yahB_330568_c	330568	GTAAATCGGGGTTTA	9.917765	yahB	-424
yahD_330568_c	330568	GTAAATCGGGGTTTA	9.917765	yahD	-409
yahF_332256	332256	GCAACGCGGCAAAAA	7.55925	yahF	-219
yahI_335441_c	335441	GTCAGACGCCGTAAC	7.5231457	yahI	-421
yahJ_336744	336744	GCAAAGAAGTGATTA	7.3169675	yahJ	-78
yahK_338171	338171	GCAACGTTCCATAAA	8.610842	yahK	-410
yahK_338328_c	338328	GTCAATAAGGGCATA	8.406151	yahK	-253
yahK_338392_c	338392	GTAAAAGACTAAAAT	7.978668	yahK	-189
yahL_339861_c	339861	TTAAATAAAAATAAA	7.4776893	yahL	-12
yahM_340979_c	340979	GTAAGATACAGAAAA	11.456674	yahM	-122
yahN_342447	342447	GCAAATATTTATAAG	9.050557	yahN	-399
prpR_344163	344163	GCAAAGTTAAGAAAC	9.245683	prpR	-9
prpB_343849_c	343849	GCAAAAGCCGGAAAA	10.623599	prpB	-530
prpB_343872	343872	GTAACACATCGTAGC	7.306768	prpB	-507
prpB_344163	344163	GCAAAGTTAAGAAAC	9.245683	prpB	-216
prpD_346271	346271	GCAAAGCTGGGAAAA	13.320993	prpD	-641
prpD_346460	346460	GCAACGCTACGAAAC	9.087754	prpD	-452
prpE_348378	348378	GTAAACGGCGGTAAG	11.231543	prpE	-25
codA_351910_c	351910	GTAACCGGGCGTTAA	9.024173	codA	29
cynR_354426	354426	GGAACTCATCATAAA	7.3050494	cynR	-25
cynT_354426	354426	GGAACTCATCATAAA	7.3050494	cynT	-70
cynS_355261	355261	GCAAAGCTAAAAAAG	7.7518115	cynS	62
cynX_355261	355261	GCAAAGCTAAAAAAG	7.7518115	cynX	-428
cynX_355513	355513	GTACAACCCTGAAAG	7.241319	cynX	-176
lacA_357515	357515	GCACATATCGGTAAA	7.5369716	lacA	42
lacY_358791	358791	GCCAAATCGGGAAAA	8.317083	lacY	85
mhpR_362767_c	362767	TTAAAAACATGTAAA	11.387055	mhpR	-114
mhpA_362767_c	362767	TTAAAAACATGTAAA	11.387055	mhpA	-63
mhpC_364822_c	364822	GTAAGAAACGGCAAG	11.088236	mhpC	-621
mhpD_367303	367303	GGAAAACTTCGTTAA	10.051728	mhpD	-254
mhpE_369331	369331	GTAAAAAACTTTATA	10.802319	mhpE	8
yaiL_371822_c	371822	GCAACATACCGTTAA	9.580464	yaiL	-392
frmB_373808_c	373808	GGAACTCATTGAAAA	8.290808	frmB	2
frmA_374979_c	374979	GTAAACCGCTGGAAA	8.552829	frmA	34
frmA_375587_c	375587	GTAAAGTGTGGTACG	8.845768	frmA	-560
frmR_375587_c	375587	GTAAAGTGTGGTACG	8.845768	frmR	-250
frmR_375813	375813	GTCATAATGGGTATA	7.9441304	frmR	-476
yaiO_376225	376225	GTAATGGAAGTTAAC	7.2788854	yaiO	59
yaiO_376701_c	376701	GTAATTATGCGTTTA	8.492162	yaiO	-403
yaiX_378307	378307	GTAAAAAAGGCAATA	8.911025	yaiX	7
yaiX_378369	378369	GGAAAGCGGCGCTAA	7.744191	yaiX	-41
insC1_4487914	4487914	GTAACCTCATAAAAA	7.2190537	insC1	-161
insD1_4487914	4487914	GTAACCTCATAAAAA	7.2190537	insD1	-484
yaiP_379310_c	379310	GTAAACCCAGTCAAA	9.204264	yaiP	67
yaiP_379521_c	379521	TTAAAAAAACATAAA	9.612802	yaiP	-130
yaiP_380022_c	380022	GCAAATAAAAGAAAG	11.098813	yaiP	-631
yaiS_380022_c	380022	GCAAATAAAAGAAAG	11.098813	yaiS	36
yaiS_380087_c	380087	GTATAATAAATAAAA	7.607281	yaiS	-15
tauA_380022_c	380022	GCAAATAAAAGAAAG	11.098813	tauA	-652
tauA_380087_c	380087	GTATAATAAATAAAA	7.607281	tauA	-587
tauD_382876_c	382876	GCAAAAATCGCTAAA	10.120329	tauD	-361
hemB_385611	385611	GTAACGCAGCATAAT	10.113527	hemB	-428
yaiT_385611	385611	GTAACGCAGCATAAT	10.113527	yaiT	-82
yaiV_389546	389546	GCAACGACATGAAAG	8.9981575	yaiV	-402
yaiV_389900	389900	GTAATTTAATCTAAA	9.607653	yaiV	-48
ampH_391770	391770	GTAACTGAGCGTATT	8.239978	ampH	-27
ampH_391843	391843	GTAACGGCGCGTAAA	14.325859	ampH	-100
ampH_392098_c	392098	GAAAAAAGACTTAAA	8.008713	ampH	-355
sbmA_391770	391770	GTAACTGAGCGTATT	8.239978	sbmA	-311
sbmA_391843	391843	GTAACGGCGCGTAAA	14.325859	sbmA	-238
sbmA_392098_c	392098	GAAAAAAGACTTAAA	8.008713	sbmA	4
yaiY_394739_c	394739	GGAAAATATCGCAAT	7.40204	yaiY	36
yaiY_394961_c	394961	GTAATTGTTAATAAA	7.9239054	yaiY	-172
yaiZ_394688	394688	GCAAAACAGCACAAA	11.364384	yaiZ	-347
yaiZ_394739_c	394739	GGAAAATATCGCAAT	7.40204	yaiZ	-296
yaiZ_394961_c	394961	GTAATTGTTAATAAA	7.9239054	yaiZ	-74
ddlA_396331_c	396331	GTAAATCAGCGGAAC	10.2573	ddlA	34
ddlA_396719	396719	GTAATCAAACAAAAA	8.664625	ddlA	-340
ddlA_396954	396954	GCAATATGGCGCAAA	9.517015	ddlA	-575
iraP_396331_c	396331	GTAAATCAGCGGAAC	10.2573	iraP	-497
iraP_396719	396719	GTAATCAAACAAAAA	8.664625	iraP	-109
phoA_396719	396719	GTAATCAAACAAAAA	8.664625	phoA	-470
phoA_396954	396954	GCAATATGGCGCAAA	9.517015	phoA	-235
psiF_398200	398200	GTAAAAATGAGAAAG	14.4692545	psiF	-523
psiF_398755_c	398755	GAAAAGCAAGGTAAC	9.430795	psiF	19
yaiC_398755_c	398755	GAAAAGCAAGGTAAC	9.430795	yaiC	-390
proC_401601_c	401601	GTCACGTTGTGAAAG	7.872376	proC	-501
yaiI_400997_c	400997	GCAAATCTGGGTATA	11.429601	yaiI	-209
aroL_401601_c	401601	GTCACGTTGTGAAAG	7.872376	aroL	-246
aroL_401824_c	401824	GCAATGCGGCGAAAG	8.528564	aroL	-23
yaiA_401824_c	401824	GCAATGCGGCGAAAG	8.528564	yaiA	-597
yaiA_402123	402123	GTCACTTCATGCAAA	7.813715	yaiA	-298
aroM_402749_c	402749	GTAAAGATTCCAAAT	7.493044	aroM	-121
mak_405008_c	405008	GCATTACTGCGTAAA	9.418542	mak	-578
mak_405172_c	405172	GTAAGCTGAAGAAAA	8.638788	mak	-414
mak_405256_c	405256	GCAAAGAAGAAAAAA	9.831652	mak	-330
sbcD_412463_c	412463	GCAGAAAAAAGCAAA	8.571887	sbcD	-55
phoB_411926	411926	GTAATAATCGGTAAT	10.894149	phoB	-658
phoB_412198	412198	GTAAATTGACAACAA	8.459355	phoB	-386
phoB_412463_c	412463	GCAGAAAAAAGCAAA	8.571887	phoB	-121
brnQ_414956	414956	CTAAAATTGTTTAAA	7.7249928	brnQ	-77
brnQ_415120_c	415120	GGAAAATAATGTTAC	7.747566	brnQ	74
proY_415761_c	415761	GTACAGCAGAGTCAG	7.436921	proY	-667
proY_416111_c	416111	GTAAAACTTAATACA	8.635242	proY	-317
proY_416449	416449	GTAAGAACAAGCTAA	8.4725	proY	8
malZ_417428_c	417428	GTAACCCACGGAATA	7.9243727	malZ	-532
malZ_418010	418010	GTTAAACAAAGCAAA	9.640245	malZ	37
acpH_420311	420311	GTAAATTGCCGGAAA	9.653518	acpH	49
acpH_420591_c	420591	GTAAATCGGTGAAAG	13.467606	acpH	-217
acpH_421020_c	421020	GCAAAGGCTCGTCAA	9.957333	acpH	-646
queA_420311	420311	GTAAATTGCCGGAAA	9.653518	queA	-142
tgt_421020_c	421020	GCAAAGGCTCGTCAA	9.957333	tgt	-559
yajC_422161_c	422161	GTAAATCTTCGTAAA	16.993893	yajC	-568
yajC_422171_c	422171	GAAATATCACGTAAA	8.197176	yajC	-558
yajC_422589_c	422589	GTAACGAAGGTTATG	7.4263673	yajC	-140
yajC_422664_c	422664	GTAAAAATCAGTTAC	11.011211	yajC	-65
secD_422589_c	422589	GTAACGAAGGTTATG	7.4263673	secD	-500
secD_422664_c	422664	GTAAAAATCAGTTAC	11.011211	secD	-425
secF_424600	424600	GCAACGCTGAGTATG	7.6158447	secF	-347
yajD_425436_c	425436	GGAAACCTACGTACA	7.399126	yajD	-611
tsx_427463_c	427463	GCATACATATGAAAA	7.615959	tsx	on
tsx_427671_c	427671	GTAAAAGTTTGCAAC	11.355618	tsx	-202
tsx_427839	427839	GTAACGGAATATCAA	8.884369	tsx	-370
yajI_428836_c	428836	GTAGACAGAGGCAAA	8.143807	yajI	-529
nrdR_427839	427839	GTAACGGAATATCAA	8.884369	nrdR	-605
ribD_428836_c	428836	GTAGACAGAGGCAAA	8.143807	ribD	-61
nusB_430232	430232	GTAAAAGATGAAAAC	8.34458	nusB	-347
nusB_430304	430304	GCTAAAACCGGTAAA	7.6443677	nusB	-275
nusB_430585	430585	GGAAATCCGTGAAAC	8.031269	nusB	on
thiL_430585	430585	GGAAATCCGTGAAAC	8.031269	thiL	-491
pgpA_431790_c	431790	GCAATGCCAGGTCAA	8.628773	pgpA	-241
yajO_433541	433541	GCAAAGTCGGGAAAC	9.255514	yajO	36
dxs_435847_c	435847	GCAACGTTGGGAAAA	10.368272	dxs	-214
dxs_436206	436206	GTAAAGCGTCGCCAG	10.2273035	dxs	-573
dxs_436299	436299	GTAAATCATCATGAA	7.985948	dxs	-666
ispA_436894	436894	GCAAAGCGATGTTAG	9.641174	ispA	-337
xseB_436894	436894	GCAAAGCGATGTTAG	9.641174	xseB	-95
thiI_436894	436894	GCAAAGCGATGTTAG	9.641174	thiI	-97
panE_439912	439912	GCAAAGTGCTGTAAG	11.281394	panE	45
panE_440083_c	440083	GCAAAGTTAAATAAC	7.8292904	panE	-112
panE_440404	440404	GTAAAACCTGGTTTG	8.271822	panE	-433
panE_440469	440469	GTCAAGATGATCAAA	7.4476986	panE	-498
yajQ_439912	439912	GCAAAGTGCTGTAAG	11.281394	yajQ	-213
yajQ_440083_c	440083	GCAAAGTTAAATAAC	7.8292904	yajQ	-42
cyoE_443356_c	443356	GTAATTCTGGGAACA	7.896236	cyoE	-195
cyoA_447140	447140	GTAAACATGATTAAA	11.7255	cyoA	-74
cyoA_447228	447228	GCAAAAGGGCGTTAT	7.431996	cyoA	-162
cyoA_447662	447662	GTCAATAGCAGTAAC	8.463322	cyoA	-596
ampG_448973	448973	TGAAAAATACGTAAA	7.989871	ampG	14
ampG_449301_c	449301	GCAAATCATCGTTAG	9.965387	ampG	-300
yajG_450106_c	450106	CTAAAGTACTGTAAA	10.420617	yajG	-483
bolA_449301_c	449301	GCAAATCATCGTTAG	9.965387	bolA	-613
tig_450106_c	450106	CTAAAGTACTGTAAA	10.420617	tig	-469
tig_450325_c	450325	GCAAAATCCAGACAA	8.097486	tig	-250
tig_450334_c	450334	GCAAAAAGCGCAAAA	7.250913	tig	-241
tig_450335_c	450335	GGCAAAAAGCGCAAA	8.850454	tig	-240
tig_450581	450581	GTAACAAGATGCAAG	11.760998	tig	on
clpP_451888_c	451888	GTTATGCTGCGTAAA	9.264508	clpP	-231
clpP_452107_c	452107	GGATAAAATTGAAAA	7.409508	clpP	-12
clpX_452330	452330	GGAAAACCCAGAAAA	9.600192	clpX	-538
lon_454051	454051	GGAAGACGTCGAAAA	7.3657584	lon	-279
lon_454085	454085	GTAATTGATGGTCAA	9.607666	lon	-245
hupB_456535	456535	TTAAAACAGTGCTAA	7.3326836	hupB	-358
ppiD_457044_c	457044	GCAAAAGTACCAAAA	8.350046	ppiD	-313
ppiD_457151	457151	GTAAAGCACTGAAAG	14.160183	ppiD	-206
ybaV_458908	458908	GCAAAGGTGCGGAAG	7.2418294	ybaV	-471
ybaV_459196	459196	GTAAAGAGGCGAAAA	15.774161	ybaV	-183
ybaV_459324_c	459324	GTAAACAAATGGCAA	8.138123	ybaV	-55
fadM_459196	459196	GTAAAGAGGCGAAAA	15.774161	fadM	-648
fadM_459324_c	459324	GTAAACAAATGGCAA	8.138123	fadM	-520
fadM_459519	459519	GCAGCACAAAGTAAA	8.522134	fadM	-325
fadM_459777_c	459777	GCAAAAAATTGCCAC	7.857732	fadM	-67
queC_461286	461286	GTAGATGTGCGTATG	7.265818	queC	-283
queC_461533	461533	ATAAACCAGCGTCAA	8.225917	queC	-530
mdlB_465681_c	465681	GCAAAATATCGTCAT	8.802301	mdlB	-397
amtB_468200	468200	GGAATACAGCGTCAA	9.282811	amtB	-208
tesB_470571_c	470571	GTTAAATCTGGAAAA	7.4317145	tesB	32
tesB_470667_c	470667	GCAAATTTGCGTTAT	8.122088	tesB	-50
ybaY_470571_c	470571	GTTAAATCTGGAAAA	7.4317145	ybaY	-250
ybaY_470667_c	470667	GCAAATTTGCGTTAT	8.122088	ybaY	-154
ylaC_474822_c	474822	TTAAAAAATTGTAAT	8.064119	ylaC	-115
maa_475633	475633	GTAAAATACCGCCAG	11.492617	maa	-259
maa_475956_c	475956	GTATAATGAAGACAA	7.4844885	maa	-582
hha_475956_c	475956	GTATAATGAAGACAA	7.4844885	hha	-192
hha_476293_c	476293	GTAATTTTTCGTAAT	9.742093	hha	-529
tomB_476293_c	476293	GTAATTTTTCGTAAT	9.742093	tomB	-129
acrB_480135_c	480135	GCAACAGGGCGTAAC	9.3565235	acrB	-276
acrA_481201	481201	GTAAATTCACGAACA	9.971	acrA	-126
acrA_481659	481659	GTATTGAAGCGAAAA	10.097969	acrA	-584
acrR_481201	481201	GTAAATTCACGAACA	9.971	acrR	-2
mscK_481659	481659	GTATTGAAGCGAAAA	10.097969	mscK	-319
ybaM_485766_c	485766	GGAAAAAATCGAAAA	11.785001	ybaM	-39
priC_486452_c	486452	GGAAGAACGGGCAAA	7.9132466	priC	-184
priC_486570_c	486570	GCAAAATAAGCAAAA	8.672346	priC	-302
priC_486580_c	486580	GCAAACGTGAGCAAA	9.332004	priC	-312
ybaN_485766_c	485766	GGAAAAAATCGAAAA	11.785001	ybaN	-558
apt_486452_c	486452	GGAAGAACGGGCAAA	7.9132466	apt	-402
apt_486570_c	486570	GCAAAATAAGCAAAA	8.672346	apt	-284
apt_486580_c	486580	GCAAACGTGAGCAAA	9.332004	apt	-274
dnaX_487114	487114	GTACCGGTCCGTAAA	7.748732	dnaX	-420
htpG_490329_c	490329	GCAAAGCTCGGCAAT	8.661244	htpG	-233
hemH_493382_c	493382	GTAAAAGGCCGAATG	8.912276	hemH	-115
hemH_493421_c	493421	GTCAAATCAGAAAAA	7.4656982	hemH	-76
hemH_493541	493541	GCAAACCTGGGTACG	7.2866426	hemH	31
aes_495530	495530	GTCAGATTGTGTTAA	7.611976	aes	-101
aes_495867	495867	GTAACACCATGCACA	8.803585	aes	-438
aes_495953_c	495953	GTAACGATAGGCATA	10.001882	aes	-524
aes_496027_c	496027	GTAAAGCAACGACCA	9.668293	aes	-598
aes_496037_c	496037	GCCAATCAGCGTAAA	11.976018	aes	-608
gsk_495530	495530	GTCAGATTGTGTTAA	7.611976	gsk	-37
ybaL_499077	499077	GCAAAACCGAAAAAG	7.6995816	ybaL	-383
fsr_500405_c	500405	GTAAATGTGGTTAAC	9.757016	fsr	-253
fsr_500756	500756	GGAAAAGTGGGCCAA	7.720293	fsr	-604
ushA_499964	499964	GCCAATCTGCATAAA	8.233088	ushA	-392
ushA_500405_c	500405	GTAAATGTGGTTAAC	9.757016	ushA	36
ybaQ_503296	503296	GCAAATTAGCAAAAG	8.438968	ybaQ	-364
copA_506926	506926	GTAAAAGTCCGTAAA	16.68315	copA	-91
copA_506936	506936	GTAAAGATTAAAAAA	10.867672	copA	-101
copA_507076	507076	ATAAAAAGGAGTTAA	7.298057	copA	-241
glsA_506926	506926	GTAAAAGTCCGTAAA	16.68315	glsA	-157
glsA_506936	506936	GTAAAGATTAAAAAA	10.867672	glsA	-147
glsA_507076	507076	ATAAAAAGGAGTTAA	7.298057	glsA	-7
cueR_509263_c	509263	GTAAGAGTGAGCCAA	8.662302	cueR	-172
qmcA_511349	511349	GTAAAAATCAGAAAA	14.901942	qmcA	-120
fetA_511349	511349	GTAAAAATCAGAAAA	14.901942	fetA	-12
fetB_511349	511349	GTAAAAATCAGAAAA	14.901942	fetB	-676
ybbN_513841_c	513841	GTAATGGTGCTTAAG	8.861928	ybbN	-106
ybbO_514560_c	514560	GTAAAGTTATGCAAA	15.110665	ybbO	31
ybbO_514769	514769	GTAAATGGCGCTAAA	9.587323	ybbO	-164
tesA_515467_c	515467	ATAAATGACTGAAAA	7.470658	tesA	-246
tesA_515559	515559	GTAACGGGGCGAAAG	10.713415	tesA	-338
ybbA_514560_c	514560	GTAAAGTTATGCAAA	15.110665	ybbA	-615
ybbA_514769	514769	GTAAATGGCGCTAAA	9.587323	ybbA	-406
ybbP_515467_c	515467	ATAAATGACTGAAAA	7.470658	ybbP	-391
ybbP_515559	515559	GTAACGGGGCGAAAG	10.713415	ybbP	-299
rhsD_518557	518557	ATAAAATATTGAAAG	7.293601	rhsD	-146
ybbC_522666	522666	GTAAAGATACTAATG	7.788993	ybbC	-357
ybbD_524069	524069	ATAAAAAAACGATAA	7.7704597	ybbD	-13
ybbD_524164_c	524164	GTAATTACGCATAAA	11.093002	ybbD	69
ybbD_524174_c	524174	ATAAAGATAAGTAAT	7.4094796	ybbD	79
ylbI_524338_c	524338	GGAAAAATAAGAAAA	11.185154	ylbI	-604
ylbI_524634	524634	GTGAGGAAAAGTAAA	8.211981	ylbI	-308
ylbI_524786_c	524786	GCAATTCTATGTAAA	11.852101	ylbI	-156
ylbI_524809_c	524809	GTCAGATATCGTAAA	10.448126	ylbI	-133
ylbG_525643_c	525643	GAAAAAAGCGGAAAA	8.356266	ylbG	-171
mnmH_527094	527094	GGAAAGCGCCGCAAC	7.3976245	mnmH	-412
mnmH_527303	527303	GTGAAACTGGGTAAA	12.118955	mnmH	-621
allA_527303	527303	GTGAAACTGGGTAAA	12.118955	allA	-590
gcl_528997_c	528997	GTAAACTGCTGCAAA	11.482751	gcl	-361
hyi_531168_c	531168	GCAGAGAAACGTAAC	8.914671	hyi	3
glxR_531774	531774	GCAAATTGCCGATAA	7.6113586	glxR	-254
allB_534490	534490	TTAAAGAAACGTACA	7.8259106	allB	-99
ybbY_535579	535579	GTAACATCATGAAAG	11.403381	ybbY	-428
glxK_536771	536771	GTAAATATCAGCAAT	10.408143	glxK	-559
glxK_537084_c	537084	GTAAAGGCAGATAAG	10.780099	glxK	-246
glxK_537186_c	537186	GTAATGCCATTAAAA	8.447561	glxK	-144
glxK_537261_c	537261	GTAAAATCCCGACCA	7.3977013	glxK	-69
allE_539428_c	539428	GTTAAACACGGTAAT	8.066195	allE	60
allE_539899_c	539899	GTAAAACCACGTTCA	10.290139	allE	-397
allC_540741	540741	GTAATCATAAGAAAG	8.87273	allC	on
allC_540826	540826	TTAAATACTGGTAAA	9.175618	allC	-78
allC_540836	540836	GTAAATATCATCAAC	7.4283214	allC	-88
allC_541054	541054	GTAAATCGTCATACA	8.064227	allC	-306
allD_542238	542238	GTAATGATGGGTACG	8.738171	allD	-419
ylbE_543676_c	543676	GTAATCCGATGTTAA	8.8996935	ylbE	-123
ylbE_543686_c	543686	GCAAAGCTGCGTAAT	12.547269	ylbE	-113
ylbF_544625_c	544625	GTAAACCAGCGTTCG	7.8250303	ylbF	-444
ylbF_544830_c	544830	GTAAATTTCCGCCAT	8.284724	ylbF	-239
ybcF_545367_c	545367	GTAATACGCAGCAAA	10.676786	ybcF	-514
ybcF_545887	545887	GGAAAACCATGAAAA	11.271311	ybcF	on
purK_548163	548163	GTAACGCCGCGTTTG	7.564217	purK	-113
lpxH_549895_c	549895	GGAACAGGATGCAAA	7.2776566	lpxH	-499
ppiB_549895_c	549895	GGAACAGGATGCAAA	7.2776566	ppiB	-2
ppiB_550255_c	550255	GTAATGTTGCGCACA	8.021464	ppiB	-362
cysS_549895_c	549895	GGAACAGGATGCAAA	7.2776566	cysS	-158
ybcI_552067	552067	GCAAAAGTCTGAAAA	11.6362	ybcI	-58
ybcI_552296_c	552296	GTAAACATCCGCACG	7.5034704	ybcI	-287
ybcI_552320_c	552320	GTAACATGGCGACAT	7.2942166	ybcI	-311
ybcJ_552296_c	552296	GTAAACATCCGCACG	7.5034704	ybcJ	19
ybcJ_552320_c	552320	GTAACATGGCGACAT	7.2942166	ybcJ	on
folD_553821	553821	GTCACACTCGGTCAA	8.604715	folD	-624
sfmA_553030_c	553030	GCAAGCAAACGCAAG	7.630258	sfmA	-624
sfmC_553821	553821	GTCACACTCGGTCAA	8.604715	sfmC	-595
sfmF_558355	558355	GCAAAACTGCGAATT	7.6852326	sfmF	-417
sfmZ_560036_c	560036	GCAAACAAACGCACA	7.5416827	sfmZ	-100
sfmZ_560155_c	560155	GCAATGCGGTGTAAT	8.09793	sfmZ	-219
argU_560036_c	560036	GCAAACAAACGCACA	7.5416827	argU	-129
argU_560155_c	560155	GCAATGCGGTGTAAT	8.09793	argU	-10
intD_561950_c	561950	GTAATTCCGCGTCAG	10.348744	intD	-516
xisD_561950_c	561950	GTAATTCCGCGTCAG	10.348744	xisD	-415
exoD_561950_c	561950	GTAATTCCGCGTCAG	10.348744	exoD	-118
exoD_562310	562310	GTATCAACCAGTAAA	9.963914	exoD	-478
peaD_561262	561262	GTGACATCAGGTAAA	8.229959	peaD	-556
renD_561950_c	561950	GTAATTCCGCGTCAG	10.348744	renD	-176
emrE_563430	563430	GGAACAATTTGAAAA	8.7716255	emrE	-327
ybcL_566107	566107	GCAAAATGGTGTATG	9.392663	ybcL	-228
ybcL_566219	566219	GTATATTGTGGCAAA	8.49638	ybcL	-116
ybcL_566425	566425	GTAATGAAATAAAAA	10.070492	ybcL	77
ybcM_566219	566219	GTATATTGTGGCAAA	8.49638	ybcM	-677
ybcM_566425	566425	GTAATGAAATAAAAA	10.070492	ybcM	-471
ylcH_567704	567704	GTAAAAGTGTTTTAA	10.213266	ylcH	-106
ybcN_567704	567704	GTAAAAGTGTTTTAA	10.213266	ybcN	-204
ninE_567704	567704	GTAAAAGTGTTTTAA	10.213266	ninE	-659
ybcO_568572	568572	GGAATGCCAGGTAAG	7.880968	ybcO	33
rusA_568572	568572	GGAATGCCAGGTAAG	7.880968	rusA	-241
ylcG_568572	568572	GGAATGCCAGGTAAG	7.880968	ylcG	-600
quuD_569356_c	569356	GCAAAAATCAACAAA	8.662784	quuD	-42
nmpC_572575_c	572575	GCAAATCTCAACAAA	7.781428	nmpC	-294
nmpC_572697	572697	GTCACACAGCTTAAA	9.537666	nmpC	-416
nmpC_572915_c	572915	GTAAAAACCAGTACC	8.889124	nmpC	-634
essD_572575_c	572575	GCAAATCTCAACAAA	7.781428	essD	-265
essD_572697	572697	GTCACACAGCTTAAA	9.537666	essD	-143
essD_572915_c	572915	GTAAAAACCAGTACC	8.889124	essD	62
rrrD_572575_c	572575	GCAAATCTCAACAAA	7.781428	rrrD	-480
rrrD_572697	572697	GTCACACAGCTTAAA	9.537666	rrrD	-358
rrrD_572915_c	572915	GTAAAAACCAGTACC	8.889124	rrrD	-140
rzpD_572915_c	572915	GTAAAAACCAGTACC	8.889124	rzpD	-634
rzpD_573496	573496	GTAAGCAATGGAAAG	8.766308	rzpD	-53
rzoD_573496	573496	GTAAGCAATGGAAAG	8.766308	rzoD	-273
borD_574343_c	574343	ATAACACCATGAAAA	7.278853	borD	on
borD_574687	574687	GTAATGAATTATCAA	8.335386	borD	-338
borD_574770_c	574770	GCAATACAGGGAAAA	11.13167	borD	-421
ybcV_575408_c	575408	GTAACTCATAGAAAT	8.626478	ybcV	-358
ybcV_575432	575432	GTAATTGCATGTATA	8.985438	ybcV	-382
ybcV_575656_c	575656	GTAAATTCACTTAAT	9.307044	ybcV	-606
ybcW_574687	574687	GTAATGAATTATCAA	8.335386	ybcW	-635
ybcW_574770_c	574770	GCAATACAGGGAAAA	11.13167	ybcW	-552
ybcW_575408_c	575408	GTAACTCATAGAAAT	8.626478	ybcW	73
ylcI_576173	576173	GTAACTTAATGTATT	8.238066	ylcI	-272
ylcI_576205	576205	GAAAAGAAAGGAAAC	7.5047956	ylcI	-304
nohD_575656_c	575656	GTAAATTCACTTAAT	9.307044	nohD	-620
nohD_576173	576173	GTAACTTAATGTATT	8.238066	nohD	-103
nohD_576205	576205	GAAAAGAAAGGAAAC	7.5047956	nohD	-71
aaaD_576173	576173	GTAACTTAATGTATT	8.238066	aaaD	-623
aaaD_576205	576205	GAAAAGAAAGGAAAC	7.5047956	aaaD	-591
tfaD_577186	577186	GTAAAACGGTTTATG	9.025678	tfaD	71
ybcY_578630_c	578630	ATAACACACCGAAAA	7.998994	ybcY	-368
ybcY_578779_c	578779	GTAAAAAAACATTAT	9.323114	ybcY	-517
tfaX_577743	577743	GTAAATGCGCATCAG	8.68309	tfaX	-652
tfaX_577899	577899	GTAAGACATGGAAAT	9.162236	tfaX	-496
appY_578630_c	578630	ATAACACACCGAAAA	7.998994	appY	-493
appY_578779_c	578779	GTAAAAAAACATTAT	9.323114	appY	-344
appY_579006_c	579006	GCAAATTTTAATAAA	8.93691	appY	-117
appY_579036	579036	GTATAAAAATATAAA	11.612348	appY	-87
ompT_581325	581325	GCATATAAGCGAAAA	10.087013	ompT	-236
ompT_581350_c	581350	GTAATTGAGGATAAA	10.125688	ompT	-261
ompT_581423_c	581423	GTAAAGCCTTGCAAG	12.609777	ompT	-334
ompT_581433_c	581433	CTCAAAACATGTAAA	7.405203	ompT	-344
ompT_581618_c	581618	GCCAAACAGCGACAA	8.324717	ompT	-529
ompT_581657	581657	GTAAAACGCCTTAAA	13.310463	ompT	-568
pauD_581325	581325	GCATATAAGCGAAAA	10.087013	pauD	-174
pauD_581350_c	581350	GTAATTGAGGATAAA	10.125688	pauD	-149
pauD_581423_c	581423	GTAAAGCCTTGCAAG	12.609777	pauD	-76
pauD_581433_c	581433	CTCAAAACATGTAAA	7.405203	pauD	-66
envY_582756	582756	GTAAATAACGTTCAC	7.9021397	envY	-392
nfrA_586777	586777	GTAACCCTGTGACAA	9.661581	nfrA	-367
nfrB_588689_c	588689	GTCACAATTCATAAA	8.368799	nfrB	-55
nfrB_588699_c	588699	GTAAAAAGCTGTCAC	11.5429945	nfrB	-65
cusS_590654	590654	GCCAAGCGCGGTAAG	7.794425	cusS	-428
cusR_591565	591565	GCAAAGCTATTTCAA	8.888842	cusR	-666
cusC_590654	590654	GCCAAGCGCGGTAAG	7.794425	cusC	-388
cusF_592426_c	592426	GTATATTGCTGTCAA	8.504257	cusF	-147
cusF_592623_c	592623	GCCAATAACGGTAAA	10.222444	cusF	37
cusB_592426_c	592426	GTATATTGCTGTCAA	8.504257	cusB	-495
cusB_592623_c	592623	GCCAATAACGGTAAA	10.222444	cusB	-298
cusB_592916	592916	GTAACCCAGGTTTAA	7.2325883	cusB	-5
pheP_597407	597407	GGAAAGGCGTGAAAA	9.586643	pheP	on
ybdG_600481_c	600481	GTAAAGATCTGCATG	10.13173	ybdG	-362
nfsB_601274	601274	GCAAAGCTCGACAAA	8.724845	nfsB	-394
nfsB_601503	601503	GTAAAGCTGACTAAG	11.345043	nfsB	-623
ybdF_601274	601274	GCAAAGCTCGACAAA	8.724845	ybdF	54
ybdF_601503	601503	GTAAAGCTGACTAAG	11.345043	ybdF	-161
ybdK_602960_c	602960	GCAAAAGTAGCCAAA	7.4373264	ybdK	-121
ybdK_603388	603388	GTGAAGGAACGTAAT	7.7364836	ybdK	-549
ybdK_603398	603398	GTAATATTGAGTTTA	7.349243	ybdK	-559
sokE_602678_c	602678	GTAAAGCACGATATC	7.968689	sokE	-498
sokE_602960_c	602960	GCAAAAGTAGCCAAA	7.4373264	sokE	-216
hokE_602678_c	602678	GTAAAGCACGATATC	7.968689	hokE	-600
hokE_602960_c	602960	GCAAAAGTAGCCAAA	7.4373264	hokE	-318
entD_605723_c	605723	GTATATGAGCGTAAA	13.304778	entD	-188
fepA_607968_c	607968	GCAATTCGTGGCAAA	7.4461527	fepA	-18
fes_607600_c	607600	GTAAGCAGCCGTAAC	9.18307	fes	-579
fes_607968_c	607968	GCAATTCGTGGCAAA	7.4461527	fes	-211
ybdZ_608732_c	608732	GTAAAAATCCATACA	10.095449	ybdZ	-652
fepE_613491	613491	GTAAATTAATATTAT	7.2406063	fepE	-205
fepE_613509_c	613509	GTAATTATGGGTTTA	7.7858934	fepE	-187
fepE_613783_c	613783	GTAAATCAATTTCAT	8.177774	fepE	74
fepD_617743	617743	GCAAGGCATTGTAAT	8.188128	fepD	-98
fepD_618249_c	618249	GCAATAAACCGCCAA	7.9775248	fepD	-604
entS_617743	617743	GCAAGGCATTGTAAT	8.188128	entS	on
fepB_620418_c	620418	GTAAAACTGCGGTAC	7.479384	fepB	-452
entC_619684_c	619684	GCAAGGTGGCGAAAG	7.7580466	entC	-643
entC_620418_c	620418	GTAAAACTGCGGTAC	7.479384	entC	78
entE_620859	620859	GCAAAACCCGGTTAG	9.209421	entE	-653
entB_622582_c	622582	GTAACCCTGGGTATG	9.017147	entB	-554
cstA_625196	625196	GGAAAACTCGGTTAA	9.55191	cstA	-140
cstA_625304	625304	GAAACAAAATGTAAC	8.009653	cstA	-32
cstA_625404_c	625404	GTATCCCAGAGCAAA	7.694345	cstA	55
ybdD_627653	627653	GCAAAAGCCGGAAAA	10.623599	ybdD	16
ybdM_630930	630930	GTAAAACTTTGCATA	11.890698	ybdM	-98
ybdM_631335_c	631335	GCAACCCACTGTATA	7.435691	ybdM	-503
ybdN_632570	632570	GCAATGGCATGCAAA	7.980065	ybdN	-545
ybdO_632999	632999	TTAAATGCTGGTAAA	7.7770686	ybdO	61
ybdO_633009	633009	GTAAATACACTCAAA	11.351105	ybdO	51
ybdO_633149_c	633149	GCAAAAAAACATAAT	9.891533	ybdO	-75
ybdO_633598_c	633598	GTAGATTCTGGCAAA	7.9658647	ybdO	-524
dsbG_634352	634352	GCAAAAATTGGTTAC	8.661933	dsbG	-323
dsbG_634527_c	634527	GCATACGAAAGTAAA	7.720825	dsbG	-498
ahpC_634352	634352	GCAAAAATTGGTTAC	8.661933	ahpC	-35
ahpF_634527_c	634527	GCATACGAAAGTAAA	7.720825	ahpF	-668
uspG_637627_c	637627	GTAATACGCAGAATA	7.461774	uspG	-304
ybdR_637627_c	637627	GTAATACGCAGAATA	7.461774	ybdR	84
rnk_639540_c	639540	GCAAATCACTTCAAA	8.519661	rnk	-117
rnk_639682_c	639682	GTAACTGTGGCAAAA	7.469843	rnk	-259
rnk_639781_c	639781	GTAACCCTGCGTATT	7.797416	rnk	-358
rnk_639887	639887	GTAATTATCCGCAAG	10.512611	rnk	-464
citT_642627_c	642627	GTAAACACGCATAAA	12.727718	citT	-591
citE_646014	646014	GTAAAATGCAGTCCA	7.863493	citE	-68
citE_646510	646510	GTAACGCGACAAAAG	8.570264	citE	-564
citE_646605	646605	GTAACAATGGTTAAT	9.006721	citE	-659
citD_646510	646510	GTAACGCGACAAAAG	8.570264	citD	-271
citD_646605	646605	GTAACAATGGTTAAT	9.006721	citD	-366
citA_647133_c	647133	GGAAATATTATTAAA	7.3475313	citA	-544
dcuC_651451	651451	GTAAATAATAAAAAA	10.872281	dcuC	-27
dcuC_651518	651518	TTAAAATCAAGAAAA	7.867416	dcuC	-94
dcuC_651815_c	651815	GTCAAAAAAGAAAAA	9.37372	dcuC	-391
pagP_651451	651451	GTAAATAATAAAAAA	10.872281	pagP	-548
pagP_651518	651518	TTAAAATCAAGAAAA	7.867416	pagP	-481
pagP_651815_c	651815	GTCAAAAAAGAAAAA	9.37372	pagP	-184
cspE_652653_c	652653	GTAACTTTACTAAAA	9.3418	cspE	-81
flc_653388	653388	GTAACACTGCAAAAT	8.272416	flc	on
flc_653433	653433	GTAACGCCGAATAAT	7.722267	flc	-39
flc_653452_c	653452	GTAAAATTCGCCAAC	7.349681	flc	-58
ybeM_653094	653094	GTAATGCCCAGCCAA	7.791153	ybeM	-379
ybeM_653388	653388	GTAACACTGCAAAAT	8.272416	ybeM	-85
ybeM_653433	653433	GTAACGCCGAATAAT	7.722267	ybeM	-40
ybeM_653452_c	653452	GTAAAATTCGCCAAC	7.349681	ybeM	-21
tatE_654271_c	654271	GTAAAAAAACATCAT	9.975191	tatE	-118
tatE_654295_c	654295	GTAACAAGGTGAATC	7.667291	tatE	-94
lipA_655638_c	655638	GGAACGCGGTGTTAA	7.263804	lipA	20
lipA_655766	655766	GTATATCATTGAAAC	8.534942	lipA	-94
ybeF_657232	657232	GGATTAATACGTAAA	7.3447638	ybeF	-398
ybeF_657242	657242	GTAAAAATGGTGAAA	8.762026	ybeF	-408
ybeD_658564_c	658564	GTAAAAAACTGCTAA	12.660418	ybeD	-466
dacA_659512_c	659512	GTAAATGACGTTAAC	9.110248	dacA	-93
dacA_659522_c	659522	GTCAATTTCTGTAAA	12.017338	dacA	-103
dacA_659974_c	659974	GTAATTCGACGCTAA	8.638451	dacA	-555
rlpA_660561_c	660561	GCAACAGACGGTAAG	10.024906	rlpA	71
rlpA_660798_c	660798	GTAAATATTGGTATG	11.386167	rlpA	-152
mrdB_662434_c	662434	GTAAATTCGGTTATG	7.3046203	mrdB	-665
mrdA_663586	663586	GCAAAATCCCCAAAA	7.393115	mrdA	73
mrdA_663642	663642	GTATAGTCGCGAAAA	11.265235	mrdA	17
mrdA_664037_c	664037	GGAAAACGCGGCAAG	8.254785	mrdA	-364
mrdA_664188_c	664188	GTATGAACTGGAAAA	7.485867	mrdA	-515
rlmH_664188_c	664188	GTATGAACTGGAAAA	7.485867	rlmH	-17
rlmH_664638	664638	GTAAAACAATTTCTA	9.043658	rlmH	-467
rlmH_664735	664735	GTAAAAAAACAGAAA	10.154951	rlmH	-564
rsfS_664638	664638	GTAAAACAATTTCTA	9.043658	rsfS	-146
rsfS_664735	664735	GTAAAAAAACAGAAA	10.154951	rsfS	-243
cobC_665374	665374	GTAACGACAGGTATC	8.839372	cobC	-11
nadD_666585_c	666585	GCAAAACAGCTCAAC	8.320962	nadD	-557
holA_667693	667693	GTAAATCACTTTACG	7.218578	holA	-632
holA_667702_c	667702	GTTACTGTACGTAAA	8.163806	holA	-641
lptE_667693	667693	GTAAATCACTTTACG	7.218578	lptE	-51
lptE_667702_c	667702	GTTACTGTACGTAAA	8.163806	lptE	-60
leuS_670378_c	670378	GTAAATTAATGTATG	12.346269	leuS	-139
leuS_670412	670412	GCAAAGCAAGGAACA	8.878366	leuS	-173
leuS_670483_c	670483	GTAATATTGAGCAAC	9.338995	leuS	-244
ybeL_670378_c	670378	GTAAATTAATGTATG	12.346269	ybeL	-82
ybeL_670412	670412	GCAAAGCAAGGAACA	8.878366	ybeL	-48
ybeL_670483_c	670483	GTAATATTGAGCAAC	9.338995	ybeL	10
djlB_672766_c	672766	GCAAATAATTGATAA	9.088746	djlB	-91
ybeT_674831_c	674831	GTATATATTCGCAAT	7.5105906	ybeT	17
ybeU_674831_c	674831	GTATATATTCGCAAT	7.5105906	ybeU	-119
djlC_675682	675682	GCAAATCCTCGAAAT	8.234619	djlC	15
hscC_679229_c	679229	GTAACCCTGTTTCAA	7.7597613	hscC	-380
hscC_679472	679472	GCAAGGCAACGTTAG	8.340475	hscC	-623
rihA_680099_c	680099	GTAAAGTGGCGAATC	9.024184	rihA	-231
rihA_680391_c	680391	GTGAAAGTGCTTAAA	7.5988545	rihA	-523
gltL_681237	681237	GCAAAGCTGGATAAA	11.9046	gltL	-526
gltK_681878	681878	GTAAAGAATTGCACA	10.583418	gltK	-493
gltK_681956	681956	GGAACGGTACGTAAA	10.298731	gltK	-571
gltK_681966	681966	GTAAAATGCCGAAAA	14.441764	gltK	-581
lnt_686823	686823	GTAACACTTTGTCCA	8.011896	lnt	-486
ybeX_687174	687174	GTAACAGGGAGAAAA	11.425078	ybeX	52
ybeZ_688907	688907	GGAAAAAGGCGCAAG	10.00836	ybeZ	-73
miaB_690734	690734	GTATCATTGCTTAAA	8.4036045	miaB	-323
asnB_694726	694726	GTGAAAAAATAAAAA	7.3274264	asnB	-93
umpH_696032_c	696032	GCAAAAAATTGTTAT	8.4901085	umpH	-250
umpH_696135_c	696135	GCAAAGCCGCGAACA	8.6464405	umpH	-353
nagC_696994_c	696994	GTAAAACAGCTTAAC	13.143727	nagC	42
nagC_697328_c	697328	GTAAAACAATATACT	7.507358	nagC	-278
nagB_699122_c	699122	GCAAATCCAGGTTAC	8.09806	nagB	-55
nagB_699254_c	699254	GTATCGCAAATTAAA	7.636169	nagB	-187
nagB_699407_c	699407	GGAAAAAACCTAAAA	8.163633	nagB	-340
nagB_699501_c	699501	GCAACGTTAAGTAAA	11.547475	nagB	-434
nagE_699122_c	699122	GCAAATCCAGGTTAC	8.09806	nagE	-264
nagE_699254_c	699254	GTATCGCAAATTAAA	7.636169	nagE	-132
nagE_699407_c	699407	GGAAAAAACCTAAAA	8.163633	nagE	8
glnS_701508_c	701508	GTATAACGGCGTATG	9.3392725	glnS	-27
chiP_703389	703389	GCAAGAAACAGCAAA	9.330425	chiP	-387
chiP_703706_c	703706	GTAGCGTTGAGAAAA	7.8292756	chiP	-70
chiQ_704675_c	704675	GTAACCAAAGGTCAA	11.513175	chiQ	-557
uof_706799_c	706799	GCAAAAAGCAGCAAA	11.061759	uof	-618
uof_706853_c	706853	GCAAAAATGATTCAA	8.750455	uof	-672
fldA_706853_c	706853	GCAAAAATGATTCAA	8.750455	fldA	54
ybfF_708626	708626	GTCAAAACGATTAAA	9.32861	ybfF	-368
ybfF_708788_c	708788	GTAAACGCGTGTACG	8.117077	ybfF	-530
pgm_708626	708626	GTCAAAACGATTAAA	9.32861	pgm	-374
pgm_708788_c	708788	GTAAACGCGTGTACG	8.117077	pgm	-212
ybfP_710641	710641	TGAAAAACGCGTAAA	7.4522142	ybfP	-213
ybfP_710651	710651	GTAAACACATTTAAT	8.206356	ybfP	-203
ybfP_710686_c	710686	GTAAAAAAGGGCGAT	7.218741	ybfP	-168
ybfG_712378_c	712378	GTAAAAAAGGGCGAT	7.218741	ybfG	-325
ybfG_712388_c	712388	ATAAAACAAAGTAAA	11.701437	ybfG	-335
ybfI_712378_c	712378	GTAAAAAAGGGCGAT	7.218741	ybfI	-52
ybfI_712388_c	712388	ATAAAACAAAGTAAA	11.701437	ybfI	-62
potE_714008	714008	GTAAATAGGCGTAGT	7.6694207	potE	-287
speF_715917_c	715917	ATAAAGAGATGAAAA	8.769178	speF	-1
ybfK_715353_c	715353	GCAAAAGTGTTTAAT	7.3756933	ybfK	-672
ybfK_715363_c	715363	GCAACATGCGGCAAA	8.656526	ybfK	-662
ybfK_715548_c	715548	GTCAATCAAGGTAAC	11.202761	ybfK	-477
ybfK_715917_c	715917	ATAAAGAGATGAAAA	8.769178	ybfK	-108
kdpD_719944_c	719944	GCAAAATACAGCCAA	9.028538	kdpD	-74
kdpD_719954_c	719954	GCAACTGATCGCAAA	8.9909115	kdpD	-84
kdpB_722649_c	722649	GTAAAAAGAGCCAAG	9.102782	kdpB	-157
kdpB_722968_c	722968	GAATATCTGGGTAAA	7.446774	kdpB	-476
kdpB_723036	723036	GCATCATGCCGTAAA	7.5503864	kdpB	-544
kdpA_724361	724361	GTAAAAAAAGTATAA	9.611411	kdpA	-173
kdpA_724494	724494	GTAAAATTACACAAA	12.684335	kdpA	-306
kdpF_724361	724361	GTAAAAAAAGTATAA	9.611411	kdpF	-84
kdpF_724494	724494	GTAAAATTACACAAA	12.684335	kdpF	-217
kdpF_724879_c	724879	GTATAACGATGTCTA	7.5826645	kdpF	-602
ybfA_724361	724361	GTAAAAAAAGTATAA	9.611411	ybfA	-215
ybfA_724494	724494	GTAAAATTACACAAA	12.684335	ybfA	-82
rhsC_724361	724361	GTAAAAAAAGTATAA	9.611411	rhsC	-664
rhsC_724494	724494	GTAAAATTACACAAA	12.684335	rhsC	-531
rhsC_724879_c	724879	GTATAACGATGTCTA	7.5826645	rhsC	-146
ybfB_728964	728964	GTAAAGCAAGTAATG	7.483262	ybfB	-254
ybfB_728973	728973	GTAATGATACAAAAG	8.620596	ybfB	-245
ybfB_729065	729065	GTAAGGCCGCGTTAT	8.166596	ybfB	-153
rhsO_728964	728964	GTAAAGCAAGTAATG	7.483262	rhsO	-611
rhsO_728973	728973	GTAATGATACAAAAG	8.620596	rhsO	-602
rhsO_729065	729065	GTAAGGCCGCGTTAT	8.166596	rhsO	-510
ybfC_731098	731098	ATAAGAAAATGAAAA	7.5232716	ybfC	on
ybfC_731116_c	731116	GCAAAAAGAACAAAA	7.5514226	ybfC	11
ybfQ_731320	731320	GTAAAAATAATAAAT	8.516128	ybfQ	-567
ybfQ_731550	731550	GTAAAATATTTTAAA	13.246814	ybfQ	-337
ybfQ_731620_c	731620	TTAAACATTCGTAAG	7.698287	ybfQ	-267
ybfQ_731738_c	731738	GGAACGCAAAATAAA	7.5016694	ybfQ	-149
ybfQ_731934_c	731934	GTAATCGGGTGTAAT	7.553195	ybfQ	34
ybfL_731620_c	731620	TTAAACATTCGTAAG	7.698287	ybfL	-647
ybfL_731738_c	731738	GGAACGCAAAATAAA	7.5016694	ybfL	-529
ybfL_731934_c	731934	GTAATCGGGTGTAAT	7.553195	ybfL	-333
ybgA_733866	733866	GCAATTGATGGAAAA	7.5980086	ybgA	-577
phr_734985_c	734985	GTAAATCCTGGCGAA	7.352118	phr	23
dtpD_737948_c	737948	GCAAATCTGGGAATA	9.503601	dtpD	50
dtpD_738032	738032	GCAACGTCACGTAAT	8.658274	dtpD	-20
dtpD_738124_c	738124	GTATATTTATGCAAT	7.363886	dtpD	-112
dtpD_738167_c	738167	GCCAAAAGACGCAAA	9.18166	dtpD	-155
dtpD_738235	738235	GTAACGCTATGTTAA	12.572697	dtpD	-223
dtpD_738387	738387	GCAAAAAATTGTTAC	9.338105	dtpD	-375
dtpD_738511	738511	GGAATGAAGCGTAAC	8.846046	dtpD	-499
ybgI_737948_c	737948	GCAAATCTGGGAATA	9.503601	ybgI	-321
ybgI_738032	738032	GCAACGTCACGTAAT	8.658274	ybgI	-237
ybgI_738124_c	738124	GTATATTTATGCAAT	7.363886	ybgI	-145
ybgI_738167_c	738167	GCCAAAAGACGCAAA	9.18166	ybgI	-102
ybgI_738235	738235	GTAACGCTATGTTAA	12.572697	ybgI	-34
ybgJ_738387	738387	GCAAAAAATTGTTAC	9.338105	ybgJ	-648
ybgJ_738511	738511	GGAATGAAGCGTAAC	8.846046	ybgJ	-524
ybgL_740375_c	740375	GTAACAAACCGTGAG	8.753951	ybgL	-232
ybgL_740678_c	740678	GGAAACCAGCGTTAA	9.384095	ybgL	58
nei_740905	740905	GCAAGGCGGCGTAAT	8.528564	nei	-472
abrB_743372	743372	GTAAATCAGTTATAG	7.725006	abrB	-147
ybgO_744494	744494	GTAATGCGCCGTAAT	10.171575	ybgO	-56
ybgQ_748282	748282	GTATAGCTACGCCAG	8.280309	ybgQ	-657
ybgD_748282	748282	GTATAGCTACGCCAG	8.280309	ybgD	-31
ybgD_748555_c	748555	ACAAAAAATTGTAAA	8.779796	ybgD	-304
gltA_749986_c	749986	GTAAAGCCAGGTTGA	7.5134807	gltA	-62
gltA_750177_c	750177	GTAACAGTGTGGAAG	7.8047338	gltA	-253
gltA_750564	750564	GTAACAGAAAGTTAA	11.236989	gltA	-640
sdhC_749986_c	749986	GTAAAGCCAGGTTGA	7.5134807	sdhC	-633
sdhC_750177_c	750177	GTAACAGTGTGGAAG	7.8047338	sdhC	-442
sdhC_750564	750564	GTAACAGAAAGTTAA	11.236989	sdhC	-55
sdhD_750564	750564	GTAACAGAAAGTTAA	11.236989	sdhD	-438
sdhB_752741	752741	GTAAAGCGCTGCAAG	12.609777	sdhB	-390
mngR_761244	761244	GTAACGCATCGCCAG	9.389054	mngR	73
mngR_761643	761643	GTATCGCCGTGAAAG	7.942923	mngR	-312
mngA_761094	761094	GAAAAATATCGTAAT	7.9495277	mngA	-332
mngA_761244	761244	GTAACGCATCGCCAG	9.389054	mngA	-182
cydA_766228	766228	GTAATTTTGCGTTTA	7.721644	cydA	-672
cydA_766454_c	766454	GCAATTAAAGATAAA	8.634613	cydA	-446
cydA_766672	766672	GTCGAAAAATGCAAA	8.103472	cydA	-228
cydA_766682	766682	GCAAATTTGCTTCAA	8.352338	cydA	-218
cydX_769638	769638	GTAAGGAGCTAAAAA	7.8785405	cydX	on
ybgE_769638	769638	GTAAGGAGCTAAAAA	7.8785405	ybgE	-113
ybgC_769638	769638	GTAAGGAGCTAAAAA	7.8785405	ybgC	-556
ybgC_770107_c	770107	TTAAGGGAGCGTAAA	8.195238	ybgC	-87
ybgC_770182_c	770182	GTAATGCAACAAAAG	9.021133	ybgC	-12
tolQ_770107_c	770107	TTAAGGGAGCGTAAA	8.195238	tolQ	-488
tolQ_770182_c	770182	GTAATGCAACAAAAG	9.021133	tolQ	-413
tolQ_770486	770486	GCAACGTATTGTCAA	9.110029	tolQ	-109
tolR_771083	771083	GTAAAACAAGCAACA	7.489324	tolR	-208
tolR_771288	771288	GCAACAAGGGGTAAG	11.126807	tolR	-3
tolA_771288	771288	GCAACAAGGGGTAAG	11.126807	tolA	-496
pal_774223	774223	GTAAATTTATGGTAA	7.755563	pal	-286
lysZ_776797	776797	GTAAAAATCTTTCAG	9.736594	lysZ	-14
lysZ_776902_c	776902	GTAACCACCTTTAAA	8.582148	lysZ	78
lysQ_776797	776797	GTAAAAATCTTTCAG	9.736594	lysQ	-222
lysQ_776902_c	776902	GTAACCACCTTTAAA	8.582148	lysQ	-117
nadA_776902_c	776902	GTAACCACCTTTAAA	8.582148	nadA	-625
nadA_777376	777376	GGAATTAGGCGTAAA	9.664159	nadA	-151
nadA_777386	777386	GTAAAATGACGCATC	9.103851	nadA	-141
ybgS_781002	781002	GTAAAACCCCGTTTA	10.664535	ybgS	-229
ybgS_781013_c	781013	GTCAGAATGTGTAAA	11.641229	ybgS	-240
aroG_781002	781002	GTAAAACCCCGTTTA	10.664535	aroG	-73
aroG_781013_c	781013	GTCAGAATGTGTAAA	11.641229	aroG	-62
gpmA_783041_c	783041	GTATATGGCTGTAAC	7.9248886	gpmA	on
galM_784304_c	784304	GTAAACCATCACAAG	8.999022	galM	-11
galM_784338_c	784338	GCAAAAACAGGTATT	7.968689	galM	-45
galE_787555	787555	ACAAAGATGCGAAAA	7.6522226	galE	-44
modF_789499_c	789499	GCAAAACGCTGACAA	9.484674	modF	-255
modF_789808_c	789808	GCAAATCCAGCAAAA	7.4240055	modF	-564
modF_789888_c	789888	GCAACAGGCGGTAAA	10.160945	modF	-644
modE_790443_c	790443	GTAGATAAGAAAAAA	7.444214	modE	-343
modE_790515_c	790515	GTAACGTTATGTAGG	7.352101	modE	-415
modE_790687	790687	TTAAAAAAGAGAAAG	8.494754	modE	-587
acrZ_789808_c	789808	GCAAATCCAGCAAAA	7.4240055	acrZ	-407
acrZ_789888_c	789888	GCAACAGGCGGTAAA	10.160945	acrZ	-327
modA_789888_c	789888	GCAACAGGCGGTAAA	10.160945	modA	-643
modA_790443_c	790443	GTAGATAAGAAAAAA	7.444214	modA	-88
modA_790515_c	790515	GTAACGTTATGTAGG	7.352101	modA	-16
modB_790687	790687	TTAAAAAAGAGAAAG	8.494754	modB	-617
modC_791409_c	791409	GTAACCAGGCAAAAA	8.413064	modC	-587
ybhA_794008_c	794008	GCAACTGACTGTAAC	8.341183	ybhA	-121
ybhA_794330_c	794330	GTAAGAACCTACAAA	8.363968	ybhA	-443
pgl_794008_c	794008	GCAACTGACTGTAAC	8.341183	pgl	-20
ybhD_795943	795943	GTAATATTGAGTAAT	10.623448	ybhD	74
ybhD_796104	796104	TTAAATTAATGAAAA	8.946686	ybhD	-73
ybhD_796339	796339	GTAACGATCTGGAAA	9.150543	ybhD	-308
ybhH_795707	795707	GTAAAAAATAAAATA	8.332173	ybhH	-494
ybhH_795854_c	795854	GCAAGGTTACGTTAA	8.649412	ybhH	-347
ybhH_795943	795943	GTAATATTGAGTAAT	10.623448	ybhH	-258
ybhH_796104	796104	TTAAATTAATGAAAA	8.946686	ybhH	-97
ybhJ_798515_c	798515	GCAAATACCGGTAAC	10.508798	ybhJ	-430
ybhJ_798763	798763	GGAACATGCTGTAAA	9.190142	ybhJ	-182
ybhC_802817	802817	GTAAAAAGACAAAAA	12.717887	ybhC	-80
ybhC_802930	802930	GGAAATGAACGTTAA	9.2268095	ybhC	-193
ybhC_803056_c	803056	GTAAAACCGGGTACG	11.56192	ybhC	-319
ybhC_803148	803148	GTATCAGCGGGTAAG	8.680165	ybhC	-411
bioC_806842	806842	GAAAAACTGCGTCAG	8.892606	bioC	-122
bioD_807462_c	807462	GTAAAAAGCGATTAG	8.350893	bioD	-250
bioD_807784_c	807784	GTAAAAGTGCACAAC	9.697617	bioD	59
uvrB_808937	808937	GTAAAATTACATACC	7.614933	uvrB	-31
ybhK_812242	812242	GTATATCAAAGTAAA	13.250262	ybhK	-139
moaA_812242	812242	GTATATCAAAGTAAA	13.250262	moaA	-244
moaB_812892_c	812892	GTAATAGCGTGAAAC	9.0035715	moaB	-605
moaD_814276_c	814276	GTAAATTGACTTCAA	9.899928	moaD	-214
moaD_814414	814414	GCAAAGCGGTGCAAA	12.44676	moaD	-76
moaE_814276_c	814276	GTAAATTGACTTCAA	9.899928	moaE	-461
moaE_814414	814414	GCAAAGCGGTGCAAA	12.44676	moaE	-323
moaE_814735	814735	GTAACCGGAGGTTAA	8.118595	moaE	-2
ybhL_814735	814735	GTAACCGGAGGTTAA	8.118595	ybhL	-591
ybhM_815880_c	815880	GTCATACGCCGTCAA	7.4744835	ybhM	-355
ybhM_816263	816263	GCAAAACAGCAATAA	8.3121	ybhM	15
ybhN_818085	818085	GTAAAAAGTGGAACG	8.175714	ybhN	-131
clsB_819879	819879	GTTAAACGCGGTAAA	10.128232	clsB	-684
ybhP_819879	819879	GTTAAACGCGGTAAA	10.128232	ybhP	60
ybhP_819956_c	819956	GCAAAGACAGGAAAA	12.384719	ybhP	-3
ybhP_820019_c	820019	GGAAAATTCCGTAAG	11.266402	ybhP	-66
ybhP_820024	820024	GGAATTTTCCGTAAA	8.789752	ybhP	-71
ybhP_820034	820034	GTAAAGTTCGGTACT	8.069635	ybhP	-81
ybhP_820053	820053	GTAAGTAGAGATAAA	9.980974	ybhP	-100
ybhP_820457_c	820457	GTAAGGTGATGTAAC	10.666415	ybhP	-504
ybhP_820591	820591	GTAAAGTGGCGAATA	11.582179	ybhP	-638
ybhQ_819879	819879	GTTAAACGCGGTAAA	10.128232	ybhQ	-193
ybhQ_819956_c	819956	GCAAAGACAGGAAAA	12.384719	ybhQ	-116
ybhQ_820019_c	820019	GGAAAATTCCGTAAG	11.266402	ybhQ	-53
ybhQ_820024	820024	GGAATTTTCCGTAAA	8.789752	ybhQ	-48
ybhQ_820034	820034	GTAAAGTTCGGTACT	8.069635	ybhQ	-38
ybhQ_820053	820053	GTAAGTAGAGATAAA	9.980974	ybhQ	-19
ybhG_826057_c	826057	GTGAACAGGCGAAAA	7.633879	ybhG	-629
ybiH_826057_c	826057	GTGAACAGGCGAAAA	7.633879	ybiH	28
ybiH_826256_c	826256	GGAAAATGACAAAAA	7.382584	ybiH	-157
ybiH_826277	826277	GTATCTCCCTGAAAA	7.9796815	ybiH	-178
ybiH_826594	826594	GCAGATTGGCGAAAA	7.2355747	ybiH	-495
rhlE_826057_c	826057	GTGAACAGGCGAAAA	7.633879	rhlE	-257
rhlE_826256_c	826256	GGAAAATGACAAAAA	7.382584	rhlE	-58
rhlE_826277	826277	GTATCTCCCTGAAAA	7.9796815	rhlE	-37
ybiA_828309	828309	GCAAAGTTAGAAAAA	9.008774	ybiA	83
ybiA_828937_c	828937	GTCAAGAAACGCCAG	8.643852	ybiA	-531
dinG_827888_c	827888	GTAAAACAGATAAAT	9.115974	dinG	-624
dinG_828309	828309	GCAAAGTTAGAAAAA	9.008774	dinG	-203
ybiB_830295_c	830295	GCAAATGACTGTAAG	11.601388	ybiB	-395
ybiB_830583_c	830583	GGAAATACCGGTAAT	7.786331	ybiB	-107
ybiB_830690	830690	GTAAGGAGTCGTAAA	13.371116	ybiB	on
ybiJ_833441_c	833441	GTAAAAAAACGTGAT	9.858151	ybiJ	-60
ybiJ_833593	833593	GGAATGACACGCAAA	7.9347796	ybiJ	-212
ybiX_834876	834876	GTAACCTTCGGTAAA	12.10078	ybiX	-213
fiu_837156_c	837156	GTAAATAAATGTATT	11.190787	fiu	-169
fiu_837581	837581	GCAAAAAATTGACAG	9.142185	fiu	-594
fiu_837667_c	837667	GCAATTCATCATAAA	8.286434	fiu	-680
mcbA_837581	837581	GCAAAAAATTGACAG	9.142185	mcbA	-69
mcbA_837667_c	837667	GCAATTCATCATAAA	8.286434	mcbA	-155
mcbA_837965_c	837965	GTAAAAATGGGCCAG	12.203634	mcbA	-453
rlmF_837156_c	837156	GTAAATAAATGTATT	11.190787	rlmF	-618
rlmF_837581	837581	GCAAAAAATTGACAG	9.142185	rlmF	-193
rlmF_837667_c	837667	GCAATTCATCATAAA	8.286434	rlmF	-107
ybiO_840863	840863	GTAACGCCGGGTATG	10.116683	ybiO	59
glnQ_842155	842155	GTAAAATGACGTAGC	8.4289465	glnQ	-236
glnP_843088_c	843088	ATAACGATGTGAAAA	7.7297006	glnP	-513
glnP_843157_c	843157	GTAAAAAAGCGATCG	8.220959	glnP	-582
dps_844660	844660	GTAAATTTAATTAAT	8.790254	dps	-293
dps_844689_c	844689	GCAAAGAGAGCAAAA	7.6134834	dps	-322
rhtA_845722	845722	GAAAACATGCGTAAT	7.251336	rhtA	-169
ompX_845313	845313	GCGAAACGCCGTAAA	8.144185	ompX	-579
ompX_845722	845722	GAAAACATGCGTAAT	7.251336	ompX	-170
ybiP_847978	847978	GTAAAAAGTAGAACG	7.628226	ybiP	61
ybiP_848100	848100	GTCAATACCTGCAAG	8.438447	ybiP	-47
mntS_849070_c	849070	GTAAACAAACGAAAA	15.082306	mntS	-617
mntR_847978	847978	GTAAAAAGTAGAACG	7.628226	mntR	-647
mntR_848100	848100	GTCAATACCTGCAAG	8.438447	mntR	-525
ybiR_849070_c	849070	GTAAACAAACGAAAA	15.082306	ybiR	-19
ybiT_850795_c	850795	GCAAAGATACGCCTA	7.593381	ybiT	-610
ybiU_855065_c	855065	GTAAAAGATTATCAG	9.017559	ybiU	-548
ybiW_858608	858608	GTAAAACGGTTTATC	7.9476748	ybiW	-546
fsaA_858608	858608	GTAAAACGGTTTATC	7.9476748	fsaA	-476
moeA_862289	862289	GTAACACCCTGAAAG	11.325903	moeA	-469
gsiA_862289	862289	GTAACACCCTGAAAG	11.325903	gsiA	-673
gsiB_864341_c	864341	GTAACGCCAGGCATG	7.7849236	gsiB	-512
gsiC_866047	866047	GTAAAGGGCAAAAAG	7.2521644	gsiC	-362
gsiC_866169_c	866169	GTAAAACGCGGTATT	9.604557	gsiC	-240
gsiD_866944_c	866944	GTCAGGGAGGGTAAA	9.882156	gsiD	-388
gsiD_867009_c	867009	TTAAAACATCGACAA	7.3680887	gsiD	-323
gsiD_867340	867340	GTAAGGATGCGACTA	7.614168	gsiD	on
yliE_868247_c	868247	GTAACTATCCTTTAA	7.931586	yliE	-174
yliE_868342	868342	GTAGAATCGGGTAAT	8.827435	yliE	-79
yliE_868352	868352	GTAATTTGGTTAAAA	7.273973	yliE	-69
rimO_873597	873597	GTAAATTTTGTTAAT	8.283294	rimO	-106
bssR_873597	873597	GTAAATTTTGTTAAT	8.283294	bssR	-93
yliI_873597	873597	GTAAATTTTGTTAAT	8.283294	yliI	-587
gstB_875986	875986	GTGAAGTAAAGTTAA	7.2580166	gstB	-50
gstB_876008	876008	GCAACAGCTGGCAAA	8.028495	gstB	-72
gstB_876018	876018	GCAAAAAAATGACAC	9.11863	gstB	-82
gstB_876066_c	876066	GTAAAGTTTTTAAAG	8.954857	gstB	-130
gstB_876233_c	876233	GCAAAAAGGAATAAA	10.899123	gstB	-297
gstB_876510	876510	GTAATGTTCCTCAAA	7.790196	gstB	-574
dacC_875986	875986	GTGAAGTAAAGTTAA	7.2580166	dacC	-183
dacC_876008	876008	GCAACAGCTGGCAAA	8.028495	dacC	-161
dacC_876018	876018	GCAAAAAAATGACAC	9.11863	dacC	-151
dacC_876066_c	876066	GTAAAGTTTTTAAAG	8.954857	dacC	-103
dacC_876233_c	876233	GCAAAAAGGAATAAA	10.899123	dacC	51
deoR_878856	878856	GCAAAGTGATTAAAA	7.855565	deoR	-666
ybjG_878856	878856	GCAAAGTGATTAAAA	7.855565	ybjG	-12
ybjG_878910	878910	GTTAAACTGGGTAAA	12.118955	ybjG	-66
ybjG_879434	879434	GCAAAACATTGAACA	8.58498	ybjG	-590
mdfA_878856	878856	GCAAAGTGATTAAAA	7.855565	mdfA	-259
mdfA_878910	878910	GTTAAACTGGGTAAA	12.118955	mdfA	-205
ybjH_880637	880637	GTAAAGCCCATTAAA	11.77773	ybjH	35
ybjI_882014	882014	GTAAAACCGGCATAA	7.936251	ybjI	-427
ybjJ_882726	882726	GCAAAAAGAAGAACA	7.472351	ybjJ	55
ybjJ_882762_c	882762	GTAATGCATTGAAAC	9.800441	ybjJ	19
ybjJ_882899	882899	GCAACGGCGAGAAAA	8.455788	ybjJ	-104
ybjJ_882953_c	882953	GTAACAGCATGTATT	7.353886	ybjJ	-158
ybjJ_882963	882963	GTTACGCACCGCAAA	7.378375	ybjJ	-168
ybjJ_883033_c	883033	GTAACAACTCATCAA	9.007029	ybjJ	-238
rcdA_882726	882726	GCAAAAAGAAGAACA	7.472351	rcdA	-139
rcdA_882762_c	882762	GTAATGCATTGAAAC	9.800441	rcdA	-103
rcdA_882899	882899	GCAACGGCGAGAAAA	8.455788	rcdA	21
rcdA_882953_c	882953	GTAACAGCATGTATT	7.353886	rcdA	75
rcdA_882963	882963	GTTACGCACCGCAAA	7.378375	rcdA	85
ybjL_885328_c	885328	GTAAAAAACATTATC	7.421201	ybjL	-53
ybjL_885909	885909	GAAAAAATCAGTAAA	10.678194	ybjL	-634
ybjM_885328_c	885328	GTAAAAAACATTATC	7.421201	ybjM	-203
grxA_886382	886382	GTAAATTGCCTAAAG	8.252597	grxA	-173
grxA_886517_c	886517	GCAAAACACCGAGAA	7.799832	grxA	-308
grxA_886887_c	886887	GTAAATGGCGGTTAA	10.8933735	grxA	-678
ybjC_885909	885909	GAAAAAATCAGTAAA	10.678194	ybjC	-446
ybjC_886382	886382	GTAAATTGCCTAAAG	8.252597	ybjC	14
nfsA_886382	886382	GTAAATTGCCTAAAG	8.252597	nfsA	-244
nfsA_886517_c	886517	GCAAAACACCGAGAA	7.799832	nfsA	-109
rimK_886887_c	886887	GTAAATGGCGGTTAA	10.8933735	rimK	-522
rimK_887225_c	887225	GTAATATTCCGCCAG	8.016791	rimK	-184
potF_888714_c	888714	ATAAAGACTGGCAAA	7.4390965	potF	-512
potF_888853	888853	GCAAAACAACGTTAC	10.823188	potF	-373
potF_889014	889014	GCAAATATGCATAAA	12.214941	potF	-212
potF_889024	889024	ATAAAAATTTGTTAA	7.810839	potF	-202
potG_890335	890335	GTGAAGAGCGGAAAA	7.716806	potG	-98
potH_891584	891584	GCAAAGATGAGTACA	10.055649	potH	on
potI_891840	891840	GTAATTTTCTGCAAC	8.233457	potI	-686
potI_891911_c	891911	GCAAAATGTCGAAAT	8.139006	potI	-615
potI_892597_c	892597	GTAGAGAAAGGTAAA	13.456714	potI	58
ybjO_893142_c	893142	GTAAAAGCCAGTAAC	12.134431	ybjO	-289
rlmC_893927	893927	GCAATAATGTGTATA	9.511302	rlmC	-33
artM_897500	897500	GCCAAAATAGATAAA	8.208866	artM	-510
artP_899190_c	899190	GTATACGAGTGTCAA	8.826914	artP	0
ybjS_902831_c	902831	GGAAAAACTGGTCAA	9.260571	ybjS	-622
ybjT_903809	903809	GTCAAGATGCGTCAC	9.497071	ybjT	-71
ltaE_904728	904728	GTATCACTGCGTAAA	13.001942	ltaE	8
hcr_907514	907514	GCAAATCAGGGAAAT	9.91961	hcr	78
hcr_907900_c	907900	GTAGATGCAGGTCAA	7.918074	hcr	-294
hcp_909180_c	909180	GTAAAACGGCGGAAA	12.352697	hcp	76
hcp_909893_c	909893	GTGAATACACGTTAA	7.748859	hcp	-623
ybjE_910372	910372	GGAAGGACGAGTAAA	9.012782	ybjE	-59
ybjE_910982	910982	GTGAATCAGGGTTAA	8.379402	ybjE	-669
aqpZ_911561	911561	GTAAAAAAGTGACGA	8.337432	aqpZ	-58
aqpZ_911638	911638	GTAAATTTGATTTAG	7.6568274	aqpZ	-135
aqpZ_911730	911730	GTAATAAAAAATAAT	8.252804	aqpZ	-227
aqpZ_911765_c	911765	GCAAAAACAACAAAA	7.7578735	aqpZ	-262
aqpZ_911823_c	911823	GCAAATGTCTGAAAA	10.754844	aqpZ	-320
ybjD_911561	911561	GTAAAAAAGTGACGA	8.337432	ybjD	-354
ybjD_911638	911638	GTAAATTTGATTTAG	7.6568274	ybjD	-277
ybjD_911730	911730	GTAATAAAAAATAAT	8.252804	ybjD	-185
ybjD_911765_c	911765	GCAAAAACAACAAAA	7.7578735	ybjD	-150
ybjD_911823_c	911823	GCAAATGTCTGAAAA	10.754844	ybjD	-92
ybjX_914506	914506	GTAAAGGTCCGTTCA	8.295132	ybjX	56
ybjX_914683	914683	GAAAATTTATGAAAA	8.7714405	ybjX	-107
ybjX_914937	914937	GTAAAAAAAGACCAG	9.062471	ybjX	-361
macA_914506	914506	GTAAAGGTCCGTTCA	8.295132	macA	-171
macA_914683	914683	GAAAATTTATGAAAA	8.7714405	macA	on
macB_915423_c	915423	GCCAAGCACCGTAAA	11.324641	macB	-366
cspD_918077	918077	GTAAGATGGAATAAA	9.743632	cspD	-31
clpS_918077	918077	GTAAGATGGAATAAA	9.743632	clpS	-278
clpA_918077	918077	GTAAGATGGAATAAA	9.743632	clpA	-629
clpA_918737	918737	GGAACTCAGTTTAAA	7.642745	clpA	18
serW_921572_c	921572	GTATAAGTCCGTAAC	10.180295	serW	-145
serW_921640_c	921640	GAAAGAACGAGTAAA	7.9132466	serW	-213
serW_921773_c	921773	GTAAAATGCGCAAAA	9.170711	serW	-346
aat_923346	923346	GTAAAAGATTATCAC	7.939556	aat	-458
cydD_926391_c	926391	GTCAAAAAGAGTTAA	11.035198	cydD	13
cydD_926514_c	926514	GTAACAAAAGTAAAG	9.20795	cydD	-96
cydD_926815_c	926815	GCAAAACAGCGATAA	11.654492	cydD	-397
trxB_927543_c	927543	GTAAATTCCCTACAA	7.3323827	trxB	-37
lrp_927543_c	927543	GTAAATTCCCTACAA	7.3323827	lrp	-494
ftsK_928507	928507	GTCAAGCAGAGTAAT	10.4025135	ftsK	-159
ftsK_928651	928651	GGAAAAGCCTGTAAC	8.392769	ftsK	-15
rarA_933147	933147	GTAATACGCCGTTTA	7.3827953	rarA	-289
serS_934400_c	934400	GTAAAGCAATCCCAG	7.630286	serS	-470
dmsA_936365_c	936365	GTAACAAACCGTATT	9.472576	dmsA	-36
dmsB_938940	938940	GTAAAGACTACAAAG	7.4283214	dmsB	71
dmsC_938940	938940	GTAAAGACTACAAAG	7.4283214	dmsC	-535
dmsC_939211	939211	GCAATATAACGAAAC	8.310117	dmsC	-264
ycaC_941253_c	941253	GTCAATGGGTGAAAA	9.567196	ycaC	-240
ycaC_941346_c	941346	GCAAAAGCATGACAG	7.66058	ycaC	-333
ycaD_940650	940650	GGAATGCCACGCAAA	7.9347796	ycaD	-663
ycaD_940689_c	940689	GTAAAAAACAGTTAA	13.969746	ycaD	-624
ycaD_940711_c	940711	GTAAAAGCTGTCAAA	9.0731945	ycaD	-602
ycaD_941253_c	941253	GTCAATGGGTGAAAA	9.567196	ycaD	-60
ycaD_941346_c	941346	GCAAAAGCATGACAG	7.66058	ycaD	20
ycaM_942472	942472	GTAAATGAATTCAAG	9.179432	ycaM	-199
ycaN_945064_c	945064	GCATAATCCTGTAAA	9.508406	ycaN	-40
ycaN_945546	945546	GGAAAAAAATATAAG	9.512429	ycaN	-522
ycaK_944488_c	944488	GCAAGATATGGCAAA	8.900945	ycaK	-622
ycaK_944691	944691	GTAAAGACATTAAAA	11.52285	ycaK	-419
ycaK_945064_c	945064	GCATAATCCTGTAAA	9.508406	ycaK	-46
pflA_946455	946455	GGAAAAAGGTGATAA	8.005435	pflA	67
pflA_946690_c	946690	GTAAAAAGCGTACAA	8.071537	pflA	-154
pflA_946837_c	946837	GGAAAACCCGGAAAA	10.147679	pflA	-301
pflB_948937_c	948937	GCAGAATGAAGTAAA	8.589865	pflB	59
pflB_948954	948954	GTCACCTTTGGTAAA	7.912476	pflB	42
pflB_949498_c	949498	GTATATGACCGCAAA	10.125023	pflB	-488
pflB_949576_c	949576	GAAAAACTGGCTAAA	7.7082033	pflB	-566
pflB_949586_c	949586	GTCAGTTGGCGAAAA	7.5505733	pflB	-576
focA_949835_c	949835	ATAAAGCAACGAAAC	7.9857717	focA	73
focA_949892	949892	GTAAAAGATCAAAAG	10.128851	focA	16
focA_950050	950050	GTAAATATTTGATTA	7.95706	focA	-128
focA_950238	950238	GCAAATATATGTAAA	14.92739	focA	-316
focA_950248	950248	GTAAAGCGGGGCATT	8.033985	focA	-326
focA_950322_c	950322	GCAAAATAAAATCAA	8.666593	focA	-400
ycaO_952297_c	952297	GTACAAAGGTATAAA	8.145774	ycaO	-209
ycaO_952467_c	952467	GTATAACAACGCCAG	9.166274	ycaO	-379
ycaO_952688	952688	GCAAATCAGTGTCTA	9.499115	ycaO	-600
ycaO_952732_c	952732	GTAAAATAAGTAAAC	9.541632	ycaO	-644
ycaO_952755_c	952755	GTAACGCTGCGTACA	11.817517	ycaO	-667
ycaP_952297_c	952297	GTACAAAGGTATAAA	8.145774	ycaP	80
serC_952467_c	952467	GTATAACAACGCCAG	9.166274	serC	-628
serC_952688	952688	GCAAATCAGTGTCTA	9.499115	serC	-407
serC_952732_c	952732	GTAAAATAAGTAAAC	9.541632	serC	-363
serC_952755_c	952755	GTAACGCTGCGTACA	11.817517	serC	-340
aroA_954034_c	954034	GGAACAATTTGTCAA	8.090967	aroA	-220
cmk_956481	956481	GTAAATCATTGTCAT	10.951145	cmk	-162
rpsA_957286	957286	GCAAGTGATTGAAAA	7.873643	rpsA	-151
lpxK_963241_c	963241	GTAAAAACGCGTGAT	8.919957	lpxK	-567
lpxK_963818	963818	GCCAATGATCGAAAA	7.3977127	lpxK	on
ycaQ_964244	964244	GCAGATCATCGTAAC	7.464295	ycaQ	-587
ycaQ_964472_c	964472	GTACCGGTACGTAAA	8.596729	ycaQ	-359
ycaQ_964668	964668	GTAATGACTGAAAAA	7.602906	ycaQ	-163
ycaQ_964798_c	964798	GTAACTAGTTGCCAG	7.218537	ycaQ	-33
ycaR_966185	966185	GTATAACCAGGAAAA	11.6156025	ycaR	57
kdsB_966185	966185	GTATAACCAGGAAAA	11.6156025	kdsB	-109
ycbJ_966878_c	966878	GTAACGACGGATAAA	11.675747	ycbJ	-316
ycbJ_967091_c	967091	GTAACGGTACGACAC	7.772863	ycbJ	-103
ycbC_968818	968818	GCAACATATTGCCAA	7.463006	ycbC	25
smtA_968364	968364	GTATCTTTTGGCAAA	7.2575927	smtA	-615
smtA_968626_c	968626	GGAATAATTCGCAAA	8.102724	smtA	-353
smtA_968818	968818	GCAACATATTGCCAA	7.463006	smtA	-161
mukF_969702	969702	GTCAGGAACCGTATA	7.5182047	mukF	-59
mukB_971237_c	971237	GTAAAACTCTTCCAG	7.604144	mukB	-531
mukB_971809_c	971809	GTTAATCAGCGTCAG	8.257755	mukB	28
ldtD_976329_c	976329	GTAAAGAAGTTTAAA	14.785662	ldtD	-160
ldtD_976339_c	976339	ATAACCTAATGTAAA	7.2499094	ldtD	-150
ycbK_978270_c	978270	GTAAATATCTGTACG	10.645859	ycbK	-247
ycbL_978719	978719	GGAAGAATTGGCAAA	7.3964553	ycbL	-373
ycbL_978736_c	978736	GGAAAAAATGGTTAA	9.745997	ycbL	-356
ycbL_978835	978835	GCAAACCGGTGCAAC	8.052263	ycbL	-257
ycbL_978985	978985	GCAAAGCCGCGTTAT	8.551569	ycbL	-107
ycbL_979036	979036	GTAACTTTGTGCATA	9.310378	ycbL	-56
aspC_981321_c	981321	GTTAAATGCCGAAAA	8.137983	aspC	-156
aspC_981736_c	981736	GTAAAAAAGCTGAAC	7.3108373	aspC	-571
ompF_982570_c	982570	GTAGCGAAACGTTAG	7.2420516	ompF	-132
ompF_982624	982624	GAAAAAATATGTAAC	9.791318	ompF	-186
ompF_982634	982634	GTAACCAAAAGTAAA	13.572345	ompF	-196
ompF_982914	982914	GTAATATTCCGTAAC	11.6778965	ompF	-476
asnS_984565	984565	GGAATTAAAGGTAAA	10.102536	asnS	-124
pncB_986135_c	986135	GTCAATATCAGTAAT	8.558741	pncB	-323
pncB_986322_c	986322	GCAAATTACTGATAA	8.524679	pncB	-510
pncB_986449_c	986449	GTAATATGGCGGAAA	8.506891	pncB	-637
pepN_986135_c	986135	GTCAATATCAGTAAT	8.558741	pepN	58
ssuC_990304_c	990304	GTAAAGTCGCGCAAA	15.003643	ssuC	-16
ssuC_990920	990920	GTAAAGTGGCGGATA	7.6752887	ssuC	-632
ssuD_991417	991417	GTAAAAACCAGAACA	9.52112	ssuD	13
elfC_994504	994504	GGAAAAGTAGTTAAA	8.432273	elfC	-154
elfG_996744_c	996744	GTAATGCCCTGTGAA	7.287294	elfG	-505
elfG_996852_c	996852	GTATATCCGCGCCAG	7.3467236	elfG	-397
ycbV_998867_c	998867	GTAAACCAGATCAAA	9.9935875	ycbV	-14
ycbF_998867_c	998867	GTAAACCAGATCAAA	9.9935875	ycbF	-522
ycbF_999437_c	999437	ATAAAACGGCGAAAA	9.884548	ycbF	35
pyrD_999540_c	999540	GTATTAGTCAGTAAA	8.4092455	pyrD	-670
pyrD_1000298_c	1000298	GTAATACGGCGTAAT	11.704307	pyrD	75
zapC_1000813	1000813	TTAAAAATAAGCAAA	9.168448	zapC	-581
ycbX_1003496_c	1003496	CTAAATCGCTGTAAA	9.451252	ycbX	-440
uup_1004796_c	1004796	GTAACTTCAAGAAAC	8.620901	uup	-610
pqiA_1007428	1007428	GTAAAATAGCGCATC	10.647114	pqiA	-15
pqiC_1009699_c	1009699	GTAATCATCGTTAAA	8.150394	pqiC	-639
pqiC_1010344	1010344	GCGAAACAATGAAAA	7.979503	pqiC	on
rmf_1010709	1010709	GTAACGGAGTTTAAC	8.646914	rmf	-448
rmf_1010918	1010918	ATAAAGATTTGTAAA	10.5841465	rmf	-239
fabA_1012184_c	1012184	GTAGAAGAAGGCAAA	10.41114	fabA	-258
ycbZ_1013726	1013726	GTCACGCCATGCAAG	7.5001693	ycbZ	15
matP_1013643	1013643	GTATCACTGAATAAA	8.405793	matP	-284
matP_1013726	1013726	GTCACGCCATGCAAG	7.5001693	matP	-201
ompA_1015502_c	1015502	GCAAAAAATGAAAAA	9.610809	ompA	on
ompA_1015851_c	1015851	GTAAATTTAGGATTA	7.965355	ompA	-342
ompA_1015861_c	1015861	GTATCATTAAGTAAA	10.778358	ompA	-352
ompA_1015959_c	1015959	GCAAATGAAGGTAAC	11.095748	ompA	-450
sulA_1016586	1016586	GGAATTTTATGAAAA	7.281115	sulA	-211
sulA_1016822_c	1016822	GTAATTGAGGGTAAC	10.910085	sulA	-447
sxy_1015959_c	1015959	GCAAATGAAGGTAAC	11.095748	sxy	-621
sxy_1016586	1016586	GGAATTTTATGAAAA	7.281115	sxy	on
yccS_1019704	1019704	GTAAAAATCAGCACA	10.051635	yccS	-365
yccS_1019815_c	1019815	GAAAACCACAGTAAA	8.756804	yccS	-476
yccF_1019815_c	1019815	GAAAACCACAGTAAA	8.756804	yccF	-11
yccF_1020042_c	1020042	GTAATTGATTGAAAG	9.083965	yccF	-238
helD_1019704	1019704	GTAAAAATCAGCACA	10.051635	helD	-209
helD_1019815_c	1019815	GAAAACCACAGTAAA	8.756804	helD	-98
mgsA_1022834_c	1022834	GTAAAGCTGGATATT	7.76746	mgsA	-363
yccT_1023281_c	1023281	GTAAGTATGATTAAA	10.090785	yccT	-52
yccT_1023310_c	1023310	GCAAAAGCGGGAAAT	8.264913	yccT	-81
yccU_1022834_c	1022834	GTAAAGCTGGATATT	7.76746	yccU	-554
yccU_1023281_c	1023281	GTAAGTATGATTAAA	10.090785	yccU	-107
yccU_1023310_c	1023310	GCAAAAGCGGGAAAT	8.264913	yccU	-78
rlmI_1025474_c	1025474	GCAAATCCATGGAAA	8.357534	rlmI	-49
rlmI_1025538_c	1025538	GTAAACCCAGGCAAT	9.62609	rlmI	-113
rlmI_1025795_c	1025795	GTAAAATGTATTTAA	7.821003	rlmI	-370
rlmI_1025805_c	1025805	GCCAAAACCGGTAAA	9.966295	rlmI	-380
rlmI_1026094_c	1026094	GTAAAGAGATAGAAA	7.894935	rlmI	-669
yccX_1025186	1025186	GGAAAAAAAAGCAAT	7.973249	yccX	-320
yccX_1025474_c	1025474	GCAAATCCATGGAAA	8.357534	yccX	-32
yccX_1025538_c	1025538	GTAAACCCAGGCAAT	9.62609	yccX	19
tusE_1026094_c	1026094	GTAAAGAGATAGAAA	7.894935	tusE	16
tusE_1026158	1026158	GTAACAAAAAACAAA	10.419431	tusE	-34
yccA_1026945_c	1026945	GTAAAGATGGGTAAA	17.937307	yccA	-71
serT_1027838_c	1027838	GGAAATCAGGGAAAG	9.971141	serT	-670
hyaA_1026945_c	1026945	GTAAAGATGGGTAAA	17.937307	hyaA	-636
hyaC_1029923	1029923	GTAACGCGATGGAAG	7.575131	hyaC	-585
hyaC_1030591_c	1030591	GCATAACACCGTCAA	9.240404	hyaC	70
hyaD_1030591_c	1030591	GCATAACACCGTCAA	9.240404	hyaD	-621
hyaF_1032001_c	1032001	GTATAGTCGGGAAAC	8.000971	hyaF	-190
cbdA_1032942	1032942	GGAAAGTTATGAAAT	7.346339	cbdA	-240
cbdA_1033059	1033059	GTAAAAAGACGGTAA	8.894654	cbdA	-123
gfcE_1041253_c	1041253	ATAAACCAATGAAAA	8.276631	gfcE	on
gfcE_1041460_c	1041460	GTAAAGGTTTTTATA	8.311354	gfcE	-201
gfcE_1041499_c	1041499	GTAACGTATCTAAAG	7.6038256	gfcE	-240
gfcE_1041588_c	1041588	GCAATATCTGGCAAA	7.7634406	gfcE	-329
gfcC_1044200_c	1044200	GTCAAAGTCGGCAAA	9.862577	gfcC	-53
gfcC_1044810	1044810	TTAAAAAAATGCAAA	10.392109	gfcC	-663
gfcB_1044810	1044810	TTAAAAAAATGCAAA	10.392109	gfcB	-22
gfcB_1045395	1045395	GTAAAACATGGCAAC	12.87907	gfcB	-607
gfcA_1045395	1045395	GTAAAACATGGCAAC	12.87907	gfcA	-195
gfcA_1045561	1045561	GTAACCTCGCGCATA	7.5634747	gfcA	-361
cspH_1046910	1046910	GTAAAATATGTCTAA	7.5799947	cspH	-279
cspH_1046941	1046941	GTAAAATGGTTTAAC	10.59862	cspH	-310
cspG_1046237	1046237	GTAATATAGTTTCAA	8.8186245	cspG	-666
cspG_1046910	1046910	GTAAAATATGTCTAA	7.5799947	cspG	on
cspG_1046941	1046941	GTAAAATGGTTTAAC	10.59862	cspG	25
ymcE_1046910	1046910	GTAAAATATGTCTAA	7.5799947	ymcE	-379
ymcE_1046941	1046941	GTAAAATGGTTTAAC	10.59862	ymcE	-348
gnsA_1046910	1046910	GTAAAATATGTCTAA	7.5799947	gnsA	-599
gnsA_1046941	1046941	GTAAAATGGTTTAAC	10.59862	gnsA	-568
gnsA_1047438_c	1047438	GTAAGAAATGTTATA	7.2449455	gnsA	-71
torS_1051732_c	1051732	GGAAAGAAGTAAAAA	8.780304	torS	-98
torS_1052207	1052207	GTAAACCACTGAATG	8.902218	torS	-573
torT_1051732_c	1051732	GGAAAGAAGTAAAAA	8.780304	torT	16
torC_1052988	1052988	GCAATAACCGGCAAA	8.74041	torC	-538
torD_1057279_c	1057279	GTAAACACAGGCAAT	9.62609	torD	25
cbpM_1058270	1058270	GCAAAATTCGGTAAT	10.508603	cbpM	27
cbpA_1059211	1059211	GTAATAATCCTTTAA	7.9198565	cbpA	6
cbpA_1059245	1059245	GTAAATCAACACAAA	12.974035	cbpA	-14
cbpA_1059624_c	1059624	GTATAACCGCATAAA	11.104788	cbpA	-393
yccE_1059211	1059211	GTAATAATCCTTTAA	7.9198565	yccE	-267
yccE_1059245	1059245	GTAAATCAACACAAA	12.974035	yccE	-233
agp_1060361_c	1060361	TTAAAAAACAGAAAG	7.447448	agp	-666
agp_1060414_c	1060414	GTAAATGCAGGATAC	7.4638267	agp	-613
agp_1060424_c	1060424	ATAAACTCGGGTAAA	8.218284	agp	-603
agp_1060558	1060558	GTAATGTGGCATCAA	7.9053044	agp	-469
agp_1060674_c	1060674	GTAAGCCTGAGCAAA	10.345581	agp	-353
yccJ_1063016_c	1063016	GCAATTATTTGAAAA	8.8716545	yccJ	-469
wrbA_1063400_c	1063400	GTAATATCCTGCAAC	8.377846	wrbA	-236
wrbA_1063530	1063530	GTCAGTAATGGCAAA	7.49857	wrbA	-366
ymdF_1063016_c	1063016	GCAATTATTTGAAAA	8.8716545	ymdF	-507
ymdF_1063400_c	1063400	GTAATATCCTGCAAC	8.377846	ymdF	-123
ymdF_1063530	1063530	GTCAGTAATGGCAAA	7.49857	ymdF	on
rutF_1066120	1066120	GTAACCGTTCATAAA	8.630175	rutF	-310
rutF_1066468	1066468	GTAACAGAGCATTAA	9.347663	rutF	-658
rutE_1066468	1066468	GTAACAGAGCATTAA	9.347663	rutE	-57
rutD_1067599_c	1067599	GCCAAAATCCGTAAT	8.003537	rutD	-378
rutC_1067599_c	1067599	GCCAAAATCCGTAAT	8.003537	rutC	2
rutA_1069568	1069568	GTAAAAAGTGGACTA	8.271441	rutA	-101
rutA_1070142	1070142	GTCAAAAGCGGCAAA	10.31771	rutA	-675
rutR_1069568	1069568	GTAAAAAGTGGACTA	8.271441	rutR	-116
putA_1074401	1074401	GCAACTTTGTGCAAC	7.4835315	putA	-63
putA_1074568	1074568	GCAACCTGATGAAAA	7.6646795	putA	-230
putA_1074968_c	1074968	GGAAATCCCGGAAAG	7.786331	putA	-630
putP_1074193_c	1074193	GGAAAACAGCGATAC	7.2220283	putP	-554
putP_1074401	1074401	GCAACTTTGTGCAAC	7.4835315	putP	-346
putP_1074568	1074568	GCAACCTGATGAAAA	7.6646795	putP	-179
efeU_1076178	1076178	GTAAAGCGCCGTCAG	12.566204	efeU	-620
efeU_1076760_c	1076760	GCAAAGAAAAGTAAA	14.900734	efeU	-38
efeU_1076770_c	1076770	GTCAATCTATGCAAA	11.503403	efeU	-28
efeB_1078436	1078436	GCAAAAACGCATCAG	8.27268	efeB	-382
efeB_1078837	1078837	GTATAAAGATGAAAA	11.684787	efeB	6
phoH_1080341	1080341	TTAAATATAAGTAAA	10.419543	phoH	-93
pgaD_1082170	1082170	ATAAATTGCAGTAAA	7.857612	pgaD	-195
pgaD_1082487	1082487	GTAAAAAATCGTCCA	11.025271	pgaD	-512
pgaC_1083633	1083633	GGAAATCAGCATAAT	7.335017	pgaC	-331
pgaA_1087687	1087687	GTAAGAAGTTTCAAA	7.465639	pgaA	44
ycdT_1087687	1087687	GTAAGAAGTTTCAAA	7.465639	ycdT	-631
ymdE_1090867_c	1090867	GTATCAACCAGTAAA	9.963914	ymdE	-80
ycdU_1090867_c	1090867	GTATCAACCAGTAAA	9.963914	ycdU	-418
ycdU_1091221_c	1091221	GCAAAATCATTTAAC	7.9154468	ycdU	-64
ycdU_1091285	1091285	GCAAAGGTATTCAAA	7.9644995	ycdU	on
ycdX_1093819_c	1093819	GCAACGCAGCGGAAA	8.338706	ycdX	-502
ycdY_1094647_c	1094647	GTCATGTGGCGCAAA	7.7400513	ycdY	-435
ycdY_1094810_c	1094810	GTAAAAATGAGGAAT	8.636365	ycdY	-272
ycdY_1095058_c	1095058	TTAAAGGTCTGCAAA	7.259598	ycdY	-24
ycdZ_1095058_c	1095058	TTAAAGGTCTGCAAA	7.259598	ycdZ	-680
csgG_1097217_c	1097217	GTAAAACCGGACAAA	12.210927	csgG	-77
csgG_1097227_c	1097227	GTGACAGATCGTAAA	8.391252	csgG	-87
csgG_1097369	1097369	GTAAAGTTATCTAAC	10.120336	csgG	-229
csgF_1098041_c	1098041	GTAAAAAACCGGACA	8.00549	csgF	-458
csgE_1098041_c	1098041	GTAAAAAACCGGACA	8.00549	csgE	-44
csgE_1098536_c	1098536	GCAATTACAGGAAAA	8.913502	csgE	-539
csgD_1098845	1098845	GTAACTAAATGTAAC	13.278045	csgD	-193
csgD_1099053_c	1099053	GTAAAAAATTGTCCA	10.594637	csgD	-401
csgD_1099315	1099315	GTAACGCAGCGTTAA	13.603177	csgD	-663
csgB_1098845	1098845	GTAACTAAATGTAAC	13.278045	csgB	-548
csgB_1099053_c	1099053	GTAAAAAATTGTCCA	10.594637	csgB	-340
csgB_1099315	1099315	GTAACGCAGCGTTAA	13.603177	csgB	-78
csgB_1099399	1099399	GTGACAACATGAAAA	7.3501115	csgB	on
csgA_1099315	1099315	GTAACGCAGCGTTAA	13.603177	csgA	-574
csgA_1099399	1099399	GTGACAACATGAAAA	7.3501115	csgA	-490
csgA_1099768	1099768	GTAATAAAGCAAATA	7.764398	csgA	-121
csgA_1099848	1099848	GTGACACAACGTTAA	7.5855145	csgA	-41
csgC_1099768	1099768	GTAATAAAGCAAATA	7.764398	csgC	-635
csgC_1099848	1099848	GTGACACAACGTTAA	7.5855145	csgC	-555
csgC_1100435_c	1100435	GGAAAGTGCCGCAAG	7.7051086	csgC	19
ymdA_1100435_c	1100435	GGAAAGTGCCGCAAG	7.7051086	ymdA	-421
ymdA_1100914_c	1100914	GCAATAAAAGGAAAA	10.932362	ymdA	45
ymdB_1100914_c	1100914	GCAATAAAAGGAAAA	10.932362	ymdB	-348
ymdB_1101263	1101263	GTAAGGAGGCGTTAT	7.960146	ymdB	on
clsC_1101263	1101263	GTAAGGAGGCGTTAT	7.960146	clsC	-534
opgC_1104875	1104875	GCAAAGCAAGCTCAA	8.27678	opgC	-478
opgG_1104875	1104875	GCAAAGCAAGCTCAA	8.27678	opgG	85
yceK_1108407_c	1108407	GGAAATCACCGAAAC	8.552101	yceK	-614
msyB_1109986	1109986	GCAAAAAACGTAAAA	9.331833	msyB	-349
mdtG_1110930_c	1110930	GTCACCCTGTGAAAA	8.286386	mdtG	2
mdtG_1111468_c	1111468	TTAAAGCCCTGAAAA	8.127632	mdtG	-522
mdtG_1111489_c	1111489	GCAAAGATTTAAAAG	7.520486	mdtG	-543
lpxL_1112079_c	1112079	GAAAAAATGCGACAA	8.4466	lpxL	-41
lpxL_1112143	1112143	GTAAATAACAAATAA	7.8199983	lpxL	-105
lpxL_1112348_c	1112348	GGAAATACTTGTAAA	11.261507	lpxL	-310
lpxL_1112463	1112463	GCAAATCAGCGTACC	8.75602	lpxL	-425
lpxL_1112528_c	1112528	GTAAACCCTCTAAAG	7.5825424	lpxL	-490
yceA_1111869_c	1111869	GAAACGACGCGCAAA	7.4422107	yceA	-380
yceA_1112079_c	1112079	GAAAAAATGCGACAA	8.4466	yceA	-170
yceA_1112143	1112143	GTAAATAACAAATAA	7.8199983	yceA	-106
yceA_1112348_c	1112348	GGAAATACTTGTAAA	11.261507	yceA	86
solA_1116075	1116075	GTAATTAACTGAATG	7.267502	solA	-33
solA_1116647	1116647	GTAAGTAAAATAAAA	8.3660145	solA	-605
bssS_1116647	1116647	GTAAGTAAAATAAAA	8.3660145	bssS	-236
bssS_1116981	1116981	GTAAAATAACCTAAT	10.588938	bssS	-570
bssS_1117014_c	1117014	GTTAAACAATAAAAA	7.3274264	bssS	-603
dinI_1116981	1116981	GTAAAATAACCTAAT	10.588938	dinI	-38
dinI_1117014_c	1117014	GTTAAACAATAAAAA	7.3274264	dinI	-71
pyrC_1118575	1118575	GCCACGCCGGGTAAA	8.345971	pyrC	-512
yceB_1119194	1119194	GCAAAACGCGGCAAC	9.051251	yceB	-465
yceB_1119344_c	1119344	GCAAAAAGATGACAG	8.852679	yceB	-615
grxB_1120000	1120000	GTAGAGCAACGTTAA	10.904248	grxB	-490
mdtH_1121108_c	1121108	GTAATAATCCGCAAG	11.393967	mdtH	-326
mdtH_1121288_c	1121288	GGAAAAATTGGCAAC	7.9137483	mdtH	-506
yceH_1121108_c	1121108	GTAATAATCCGCAAG	11.393967	yceH	-491
yceH_1121288_c	1121288	GGAAAAATTGGCAAC	7.9137483	yceH	-311
yceM_1122023	1122023	GGAACAACTGGCAAA	7.5525746	yceM	-225
yceM_1122163_c	1122163	GTAAATCACCGTCAA	14.994223	yceM	-85
yceM_1122341_c	1122341	GTAACGTCCAGTCAG	8.566177	yceM	80
murJ_1122731_c	1122731	GCAACGTGAAATAAA	7.261666	murJ	-550
flgN_1125284_c	1125284	GTAACTGATCGTATG	8.91222	flgN	on
flgN_1125609_c	1125609	GCAACACATGATAAA	9.354606	flgN	-323
flgN_1125822_c	1125822	GTAAAAGCGGGACAA	11.754563	flgN	-536
flgM_1125609_c	1125609	GCAACACATGATAAA	9.354606	flgM	-25
flgM_1125822_c	1125822	GTAAAAGCGGGACAA	11.754563	flgM	-238
flgA_1126425	1126425	GTAAAGGCATTTAAG	10.570307	flgA	-106
flgB_1125822_c	1125822	GTAAAAGCGGGACAA	11.754563	flgB	-638
flgB_1126425	1126425	GTAAAGGCATTTAAG	10.570307	flgB	-35
flgC_1126425	1126425	GTAAAGGCATTTAAG	10.570307	flgC	-455
flgF_1129122	1129122	GTCGATCTCAGTAAA	7.2829094	flgF	-122
flgF_1129165	1129165	GTAACTATCAGTCTA	7.7362614	flgF	-79
flgH_1130915	1130915	GTAAAGCGGTGTCCA	10.019012	flgH	-91
flgH_1130994_c	1130994	TCAAAAATCAGTAAA	7.7625866	flgH	-12
flgI_1131657	1131657	TTAACGAAGCGCAAA	8.354422	flgI	-59
flgL_1134841	1134841	GCAAAACACGAAAAA	9.81726	flgL	-634
flgL_1135299	1135299	GTAGCGCCACGCAAG	7.230832	flgL	-176
flgL_1135322_c	1135322	GGAAAGCTGCGTCAC	8.91414	flgL	-153
rne_1139798_c	1139798	GTTAATCAACGCAAC	7.454651	rne	11
rne_1139983	1139983	GAAAAACAGCGCAAT	7.841352	rne	-160
rne_1140228_c	1140228	GTGATAAATGGTAAA	8.190448	rne	-405
rne_1140318	1140318	GTAATAAGGTGCAAA	12.5472145	rne	-495
rne_1140334	1140334	GTAAATATAAGCATA	11.240669	rne	-511
rne_1140508_c	1140508	GCAAAATACGGTAAA	14.315134	rne	-685
yceQ_1139705_c	1139705	GCAGAAAAAGGCAAA	9.119374	yceQ	-239
yceQ_1139798_c	1139798	GTTAATCAACGCAAC	7.454651	yceQ	-146
yceQ_1139983	1139983	GAAAAACAGCGCAAT	7.841352	yceQ	26
rluC_1139705_c	1139705	GCAGAAAAAGGCAAA	9.119374	rluC	-677
rluC_1139798_c	1139798	GTTAATCAACGCAAC	7.454651	rluC	-584
rluC_1139983	1139983	GAAAAACAGCGCAAT	7.841352	rluC	-399
rluC_1140228_c	1140228	GTGATAAATGGTAAA	8.190448	rluC	-154
rluC_1140318	1140318	GTAATAAGGTGCAAA	12.5472145	rluC	-64
rluC_1140334	1140334	GTAAATATAAGCATA	11.240669	rluC	-48
psrD_1141670	1141670	GGAAATGGACGTCAA	8.534931	psrD	-361
yceD_1141670	1141670	GGAAATGGACGTCAA	8.534931	yceD	-566
rpmF_1142829	1142829	GTACAACAGAATAAA	8.666607	rpmF	7
plsX_1142829	1142829	GTACAACAGAATAAA	8.666607	plsX	-234
fabH_1143763_c	1143763	GTAAAGCCGTCACAA	8.378535	fabH	-438
fabH_1144186	1144186	GTATATAACCGAAAA	11.730022	fabH	-15
fabG_1145428	1145428	GTAAAGCACCGGCAA	9.557261	fabG	-684
acpP_1146476	1146476	GTCAAAAGCGGTAAT	9.0441675	acpP	-581
acpP_1146857_c	1146857	GCAAATCGCGGTCAG	8.773691	acpP	-200
acpP_1146956	1146956	TCAAAATAACGTAAA	9.49436	acpP	-101
acpP_1146966	1146966	GTAAAATCGTGGTAA	8.099261	acpP	-91
acpP_1147006_c	1147006	ATAAAATGTTGAAAA	7.4296393	acpP	-51
fabF_1146857_c	1146857	GCAAATCGCGGTCAG	8.773691	fabF	-524
fabF_1146956	1146956	TCAAAATAACGTAAA	9.49436	fabF	-425
fabF_1146966	1146966	GTAAAATCGTGGTAA	8.099261	fabF	-415
fabF_1147006_c	1147006	ATAAAATGTTGAAAA	7.4296393	fabF	-375
tmk_1150262_c	1150262	GTAAACGGTTGATAA	7.5959854	tmk	-304
holB_1150711	1150711	GCAACTTGCCGAAAA	8.68789	holB	-493
holB_1150990_c	1150990	GTAACATCGAGATAG	7.5208335	holB	-214
ycfH_1151697_c	1151697	GCAAGGTAATGTAAC	9.320055	ycfH	-522
ycfH_1152114_c	1152114	GTAACAGACATTAAC	7.2619123	ycfH	-105
ycfH_1152273_c	1152273	GCAAAGATTCATAAT	7.9511204	ycfH	41
ptsG_1152691_c	1152691	GTAAAACAGTGTAGT	9.464096	ptsG	-620
ptsG_1152716	1152716	GAAACGGCGGGTAAA	7.469843	ptsG	-595
ptsG_1152780	1152780	GTAATGCGGAGCAAC	8.68067	ptsG	-531
ptsG_1153050	1153050	GTAATTAATGGCTAA	8.221688	ptsG	-261
ptsG_1153060	1153060	GCTAAAACGAGTAAA	8.144185	ptsG	-251
ptsG_1153135	1153135	GTCAAAATGTGCAAC	10.026072	ptsG	-176
ycfL_1157697	1157697	GTAACGATGAGAAAA	13.281618	ycfL	on
lpoB_1157697	1157697	GTAACGATGAGAAAA	13.281618	lpoB	-383
thiK_1158496_c	1158496	GGAAACCAGGGTAAA	11.936561	thiK	-206
ycfP_1160610_c	1160610	TCAAAACCGTGTAAA	8.896049	ycfP	12
ycfP_1160639	1160639	GTAACCACGAGAAAG	9.228158	ycfP	41
ycfP_1160672_c	1160672	GTACATCCGGGTCAA	7.9309697	ycfP	74
ndh_1161466	1161466	GTAACCTGTTGTTAA	7.9678125	ndh	-61
ycfJ_1162592	1162592	GTAAGCCGCTGAAAA	9.384432	ycfJ	-449
ycfQ_1164396_c	1164396	TTAAAAATCTTTAAA	7.4482055	ycfQ	-108
ycfQ_1164857_c	1164857	GTAAAGCCCGGATAA	10.968304	ycfQ	-569
bhsA_1164396_c	1164396	TTAAAAATCTTTAAA	7.4482055	bhsA	-119
ldtC_1165860	1165860	GTAATAAACAGATAA	8.968457	ldtC	-30
ycfT_1170797_c	1170797	GTAAGTGATCGTCAG	8.833941	ycfT	-176
ycfT_1170835_c	1170835	GTATATAAGCGAAAG	11.297336	ycfT	-214
lolC_1170463	1170463	GTAAAGATTGAAATA	7.993696	lolC	-406
lolC_1170797_c	1170797	GTAAGTGATCGTCAG	8.833941	lolC	-72
lolC_1170835_c	1170835	GTATATAAGCGAAAG	11.297336	lolC	-34
lolD_1171719_c	1171719	GTAATAATGTTAAAC	7.3112674	lolD	-342
lolD_1171958_c	1171958	GTAAAGGTTCGATAG	9.326545	lolD	-103
lolD_1172014_c	1172014	GTAAAGCGTAGACAG	9.179997	lolD	-47
lolD_1172024_c	1172024	GCCATGAAGGGTAAA	8.59039	lolD	-37
potD_1178949	1178949	GTAAAGCCCTGCCAG	10.209571	potD	-664
potC_1179344	1179344	ATAAAAGTCTGTAAC	7.3194795	potC	-268
potC_1179397_c	1179397	GAAAAACTGGATAAG	7.450603	potC	-321
potC_1179444	1179444	GCAGCAGAATGTAAA	7.9467063	potC	-368
potA_1181026_c	1181026	GTAAAAAATTGAATA	12.497687	potA	10
potA_1181155_c	1181155	GTAATTCACAACAAA	7.7969933	potA	-105
potA_1181247_c	1181247	GCAAGAAAAGACAAA	7.383518	potA	-197
potA_1181559	1181559	GCAAAAATGTGAATC	8.102595	potA	-509
potA_1181575	1181575	GCAAATTGTTGAAAA	10.233007	potA	-525
potA_1181697	1181697	GTAAAACCTTGTTAG	11.96892	potA	-647
pepT_1181026_c	1181026	GTAAAAAATTGAATA	12.497687	pepT	-260
pepT_1181155_c	1181155	GTAATTCACAACAAA	7.7969933	pepT	-131
pepT_1181247_c	1181247	GCAAGAAAAGACAAA	7.383518	pepT	-39
phoQ_1185381_c	1185381	GCAAAGATTCGTTAA	11.440771	phoQ	-149
phoP_1185928	1185928	TTAAAATAGTGTAAC	9.395354	phoP	-25
phoP_1186000	1186000	GTGAAAAAATAAAAA	7.3274264	phoP	-97
hflD_1188294_c	1188294	GTAAAAACCCGCTAT	8.547556	hflD	-207
nudJ_1190215_c	1190215	GCAAAACATTAAAAG	8.406451	nudJ	-471
rluE_1191063	1191063	GTATCGAATGGAAAG	7.5510354	rluE	-656
icd_1190215_c	1190215	GCAAAACATTAAAAG	8.406451	icd	-350
ymfD_1193135	1193135	GCAAAGAACCTTCAA	8.872017	ymfD	-147
ymfD_1193467	1193467	GCAAAAATCGCAAAA	8.19433	ymfD	-479
ymfD_1193489	1193489	GTAATATACCAAAAG	7.8880453	ymfD	-501
lit_1193467	1193467	GCAAAAATCGCAAAA	8.19433	lit	-670
lit_1193489	1193489	GTAATATACCAAAAG	7.8880453	lit	-648
cohE_1198688_c	1198688	GTTAAAAATTGAAAG	8.135378	cohE	-299
ymfL_1198688_c	1198688	GTTAAAAATTGAAAG	8.135378	ymfL	-22
ymfM_1198688_c	1198688	GTTAAAAATTGAAAG	8.135378	ymfM	-576
oweE_1199599	1199599	GTAAATTCAGGGAAA	10.001697	oweE	-13
aaaE_1199599	1199599	GTAAATTCAGGGAAA	10.001697	aaaE	-247
aaaE_1199921_c	1199921	GCATCGTGGTGTAAA	7.6816306	aaaE	62
stfP_1202964	1202964	GTATAGACACGAAAA	11.836445	stfP	8
tfaP_1202964	1202964	GTATAGACACGAAAA	11.836445	tfaP	-610
tfaP_1203303_c	1203303	GTATAGCTATGAAAC	9.584781	tfaP	-271
tfaP_1203580	1203580	GTATTAAGATGAAAA	8.609498	tfaP	on
tfaE_1205112_c	1205112	GTAAAAGCAGGAATG	9.260455	tfaE	-537
stfE_1205112_c	1205112	GTAAAAGCAGGAATG	9.260455	stfE	-37
stfE_1205398_c	1205398	GTCAGACTACGAAAG	8.466562	stfE	-323
stfE_1205688	1205688	ATAAATAAAGTTAAA	7.53975	stfE	-613
stfE_1205715	1205715	ACAAAAGAAAGTAAA	7.612572	stfE	-640
stfE_1205725	1205725	GTAAAACAACAGCAA	7.548293	stfE	-650
pinE_1205112_c	1205112	GTAAAAGCAGGAATG	9.260455	pinE	-15
mcrA_1205112_c	1205112	GTAAAAGCAGGAATG	9.260455	mcrA	-676
mcrA_1205398_c	1205398	GTCAGACTACGAAAG	8.466562	mcrA	-390
mcrA_1205688	1205688	ATAAATAAAGTTAAA	7.53975	mcrA	-100
mcrA_1205715	1205715	ACAAAAGAAAGTAAA	7.612572	mcrA	-73
mcrA_1205725	1205725	GTAAAACAACAGCAA	7.548293	mcrA	-63
mcrA_1205767	1205767	GTATTGTCGTGAAAA	7.759313	mcrA	-21
icdC_1206574	1206574	GTAAAAATGCAAAAG	12.380619	icdC	-281
icdC_1206604_c	1206604	TTATATTAACGTAAA	7.3584614	icdC	-251
iraM_1207508_c	1207508	GCAAAATCAAGAAAT	8.146148	iraM	-49
iraM_1207652_c	1207652	CTAAAACGAAGTCAA	7.750825	iraM	-193
iraM_1207739_c	1207739	GCAAATTGGCACAAA	8.368556	iraM	-280
ycgX_1209153	1209153	GTAAACATGATTAAT	8.319508	ycgX	-590
bluR_1209676_c	1209676	GTAAATCATCGTGAA	11.328341	bluR	-161
bluR_1210157	1210157	GTAAAAAAGAGACTG	8.841672	bluR	-642
bluF_1211033	1211033	ATAAAAAATGGAAAA	9.268477	bluF	-102
bluF_1211160_c	1211160	GTACAGAATGATAAA	7.4749107	bluF	-229
bluF_1211210_c	1211210	GTTAATCAATGTTAA	8.455729	bluF	-279
ycgZ_1211033	1211033	ATAAAAAATGGAAAA	9.268477	ycgZ	-198
ycgZ_1211160_c	1211160	GTACAGAATGATAAA	7.4749107	ycgZ	-71
ycgZ_1211210_c	1211210	GTTAATCAATGTTAA	8.455729	ycgZ	-21
ymgA_1211033	1211033	ATAAAAAATGGAAAA	9.268477	ymgA	-477
ymgA_1211160_c	1211160	GTACAGAATGATAAA	7.4749107	ymgA	-350
ymgA_1211210_c	1211210	GTTAATCAATGTTAA	8.455729	ymgA	-300
ariR_1211160_c	1211160	GTACAGAATGATAAA	7.4749107	ariR	-651
ariR_1211210_c	1211210	GTTAATCAATGTTAA	8.455729	ariR	-601
ariR_1211852	1211852	GCAATAACTGATAAA	7.324017	ariR	28
ymgC_1211852	1211852	GCAATAACTGATAAA	7.324017	ymgC	-338
ycgG_1212307_c	1212307	GTAAAGCCTGATCAA	9.997537	ycgG	-463
ymgF_1213769	1213769	GTAAATTGCCGGAAG	8.173525	ymgF	-656
ymgF_1214361_c	1214361	GTAACAAGAGGCAAC	10.407361	ymgF	-64
ycgH_1214361_c	1214361	GTAACAAGAGGCAAC	10.407361	ycgH	-682
ycgH_1214742	1214742	GCAAATAGTTGTCAA	10.322867	ycgH	-301
ymgD_1218099_c	1218099	GTAAAATGAAATAAG	11.139619	ymgD	-9
ymgD_1218109_c	1218109	GCAATTCTGGGTAAA	11.775776	ymgD	-19
ymgD_1218216_c	1218216	GTAAAGGTGCAAAAG	10.496643	ymgD	-126
ymgD_1218228_c	1218228	GTAAAAATGCGCGTA	7.509001	ymgD	-138
ymgD_1218327	1218327	GTAAACCAACGCCTG	7.36774	ymgD	-237
ymgD_1218672	1218672	GTAAAGGTAAGATAA	10.607228	ymgD	-582
ymgG_1218672	1218672	GTAAAGGTAAGATAA	10.607228	ymgG	-228
ymgI_1218672	1218672	GTAAAGGTAAGATAA	10.607228	ymgI	-53
ymgJ_1218099_c	1218099	GTAAAATGAAATAAG	11.139619	ymgJ	-607
ymgJ_1218109_c	1218109	GCAATTCTGGGTAAA	11.775776	ymgJ	-597
ymgJ_1218216_c	1218216	GTAAAGGTGCAAAAG	10.496643	ymgJ	-490
ymgJ_1218228_c	1218228	GTAAAAATGCGCGTA	7.509001	ymgJ	-478
ymgJ_1218327	1218327	GTAAACCAACGCCTG	7.36774	ymgJ	-379
ymgJ_1218672	1218672	GTAAAGGTAAGATAA	10.607228	ymgJ	-34
ycgI_1218327	1218327	GTAAACCAACGCCTG	7.36774	ycgI	-679
ycgI_1218672	1218672	GTAAAGGTAAGATAA	10.607228	ycgI	-334
minE_1220458	1220458	GTCACAAACGATAAA	8.269519	minE	-457
minE_1220537_c	1220537	GCAAACACGCGATAA	8.195061	minE	-536
minD_1221226_c	1221226	GGAAGGAAAGGAAAA	8.572465	minD	-409
minD_1221281_c	1221281	GCAAAGATGCGCAAC	11.262815	minD	-464
minD_1221291_c	1221291	GTAAGTGGCTGCAAA	9.220004	minD	-474
minD_1221358_c	1221358	GGAAGACCCGGTAAA	8.998391	minD	-541
minC_1221739_c	1221739	GTAAATAAGAACAAT	8.513595	minC	-203
minC_1221846_c	1221846	GGAAAGTTAAGAAAG	8.449217	minC	-310
minC_1221855_c	1221855	GCAAAAAATGGAAAG	11.473208	minC	-319
ycgJ_1221358_c	1221358	GGAAGACCCGGTAAA	8.998391	ycgJ	-684
ycgJ_1221739_c	1221739	GTAAATAAGAACAAT	8.513595	ycgJ	-303
ycgJ_1221846_c	1221846	GGAAAGTTAAGAAAG	8.449217	ycgJ	-196
ycgJ_1221855_c	1221855	GCAAAAAATGGAAAG	11.473208	ycgJ	-187
ycgL_1222749_c	1222749	GCCAAAAAAGGTCAG	7.8651457	ycgL	-407
hlyE_1225809_c	1225809	GTAGAAGTAGTTAAA	8.315234	hlyE	27
hlyE_1225905_c	1225905	GTAAAATTTATTAAT	8.617161	hlyE	-55
hlyE_1226264_c	1226264	CTAAATAGCGGAAAA	7.2496185	hlyE	-414
hlyE_1226422_c	1226422	GTAAATCACCGTCAC	12.436228	hlyE	-572
umuD_1225809_c	1225809	GTAGAAGTAGTTAAA	8.315234	umuD	-400
umuD_1225905_c	1225905	GTAAAATTTATTAAT	8.617161	umuD	-304
umuD_1226264_c	1226264	CTAAATAGCGGAAAA	7.2496185	umuD	42
umuC_1226264_c	1226264	CTAAATAGCGGAAAA	7.2496185	umuC	-364
umuC_1226422_c	1226422	GTAAATCACCGTCAC	12.436228	umuC	-206
dsbB_1229091	1229091	GAAAAACACCGTCAA	9.725831	dsbB	-605
nhaB_1230179_c	1230179	GTAAGGTAAGGGAAA	8.459841	nhaB	-6
fadR_1230179_c	1230179	GTAAGGTAAGGGAAA	8.459841	fadR	-201
ycgB_1232987_c	1232987	GTAAAAGAATAATAA	8.973924	ycgB	-290
dadA_1232987_c	1232987	GTAAAAGAATAATAA	8.973924	dadA	-26
cvrA_1237534_c	1237534	GTAATCAGGAGTAAC	8.976619	cvrA	-7
cvrA_1237585_c	1237585	GTAAAACGCTGTCTC	8.121531	cvrA	-58
cvrA_1237774	1237774	GCAAAAACGCGTACA	11.057867	cvrA	-247
ldcA_1238514	1238514	GCAATTAAGTGAAAC	7.967953	ldcA	8
emtA_1238514	1238514	GCAATTAAGTGAAAC	7.967953	emtA	-108
ycgR_1240055_c	1240055	GTAAAAAATATTCAC	8.029556	ycgR	-72
ymgE_1239566	1239566	GTAACGTACTGTTAT	7.9487267	ymgE	-604
ymgE_1240055_c	1240055	GTAAAAAATATTCAC	8.029556	ymgE	-115
ycgY_1240055_c	1240055	GTAAAAAATATTCAC	8.029556	ycgY	-547
treA_1243059	1243059	ATAAATTGGTGAAAA	7.8020406	treA	-227
dhaM_1244992	1244992	GGAAAGCAGCGTCAT	8.466681	dhaM	-422
dhaM_1245060_c	1245060	GCAAAGTGGTGGAAA	7.9758024	dhaM	-490
dhaM_1245217_c	1245217	GTAAATAAGGAGAAA	8.766635	dhaM	-647
dhaL_1245217_c	1245217	GTAAATAAGGAGAAA	8.766635	dhaL	-4
dhaL_1245681	1245681	GTAAAAGAAGGTTTG	9.065224	dhaL	-468
dhaK_1246288_c	1246288	GCAAAATAATGAAAA	13.512766	dhaK	on
dhaK_1246466	1246466	GTATTAATACTTAAA	8.08173	dhaK	-172
dhaK_1246648_c	1246648	ATAAATAGAAGCAAA	7.3436766	dhaK	-354
dhaK_1246895	1246895	GTCAGGCCGTGAAAA	8.492837	dhaK	-601
dhaR_1246288_c	1246288	GCAAAATAATGAAAA	13.512766	dhaR	-220
dhaR_1246466	1246466	GTATTAATACTTAAA	8.08173	dhaR	-42
ycgV_1251551	1251551	GCAAAATCAGGAACA	7.4557714	ycgV	-143
ycgV_1251668	1251668	GCAAAAATATTACAA	7.4482694	ycgV	-260
ycgV_1251961_c	1251961	GTGATATAACGTAAG	7.700653	ycgV	-553
pth_1254177_c	1254177	GTAAAGTATAGACAA	11.233427	pth	-208
ychH_1254177_c	1254177	GTAAAGTATAGACAA	11.233427	ychH	-56
dauA_1256595	1256595	GCAAATACACGTTTA	7.9408603	dauA	-336
dauA_1256629_c	1256629	GTAAAGCTGCTGAAG	7.502875	dauA	-370
ispE_1258520	1258520	GCATCACCCGGTAAA	7.8210864	ispE	-187
ispE_1258641_c	1258641	GTAACGTGCAGTTAG	7.7076497	ispE	-308
lolB_1259096_c	1259096	GTAAGATCAATAAAA	7.3393483	lolB	-140
lolB_1259413	1259413	GAAGATCTGCGTAAA	7.416077	lolB	-457
hemA_1258520	1258520	GCATCACCCGGTAAA	7.8210864	hemA	-636
hemA_1258641_c	1258641	GTAACGTGCAGTTAG	7.7076497	hemA	-515
hemA_1259096_c	1259096	GTAAGATCAATAAAA	7.3393483	hemA	-60
prfA_1260436_c	1260436	GTAAAAAAAGAAAAT	9.94958	prfA	-18
prmC_1261130_c	1261130	GTATCAATGCGTAAA	13.001942	prmC	-406
kdsA_1262962_c	1262962	GTAAAACAGCGCGAT	7.9250097	kdsA	-645
kdsA_1263587_c	1263587	GTAAAATGTCGATTA	7.555115	kdsA	-20
ldrA_1264702	1264702	GAAAATCATGGCAAA	8.405964	ldrA	15
ldrA_1265044_c	1265044	GTAAATATTGGCAAC	11.5971775	ldrA	-313
ldrA_1265158_c	1265158	GTAACCGGAAGTAAG	9.349848	ldrA	-427
ldrA_1265342_c	1265342	GTAAAACCTGACAAC	8.399175	ldrA	-611
rdlA_1264623_c	1264623	GTAACCGGAAGTAAG	9.349848	rdlA	-142
rdlA_1264702	1264702	GAAAATCATGGCAAA	8.405964	rdlA	-63
ldrB_1265342_c	1265342	GTAAAACCTGACAAC	8.399175	ldrB	-76
ldrB_1265500	1265500	GCAATAAAGAGTACA	7.8663254	ldrB	-234
ldrB_1265579_c	1265579	GTAAATATTGGCAAC	11.5971775	ldrB	-313
ldrB_1265693_c	1265693	GTAACCGGAAGTAAG	9.349848	ldrB	-427
ldrB_1265772	1265772	GAAAATCATGGCAAA	8.405964	ldrB	-506
ldrB_1265877_c	1265877	GTAAAACCTGACAAC	8.399175	ldrB	-611
rdlB_1264623_c	1264623	GTAACCGGAAGTAAG	9.349848	rdlB	-677
rdlB_1264702	1264702	GAAAATCATGGCAAA	8.405964	rdlB	-598
rdlB_1265044_c	1265044	GTAAATATTGGCAAC	11.5971775	rdlB	-256
rdlB_1265158_c	1265158	GTAACCGGAAGTAAG	9.349848	rdlB	-142
rdlB_1265342_c	1265342	GTAAAACCTGACAAC	8.399175	rdlB	29
ldrC_1265772	1265772	GAAAATCATGGCAAA	8.405964	ldrC	15
ldrC_1265877_c	1265877	GTAAAACCTGACAAC	8.399175	ldrC	-76
ldrC_1266034	1266034	GCAATGAAGAGTACA	7.3808985	ldrC	-233
rdlC_1265158_c	1265158	GTAACCGGAAGTAAG	9.349848	rdlC	-677
rdlC_1265342_c	1265342	GTAAAACCTGACAAC	8.399175	rdlC	-493
rdlC_1265500	1265500	GCAATAAAGAGTACA	7.8663254	rdlC	-335
rdlC_1265579_c	1265579	GTAAATATTGGCAAC	11.5971775	rdlC	-256
rdlC_1265693_c	1265693	GTAACCGGAAGTAAG	9.349848	rdlC	-142
rdlC_1265772	1265772	GAAAATCATGGCAAA	8.405964	rdlC	-63
rdlC_1265877_c	1265877	GTAAAACCTGACAAC	8.399175	rdlC	29
chaA_1267270_c	1267270	GTAAAAACCCGCCAC	10.047629	chaA	21
chaA_1267393_c	1267393	GTAAAAATTCGTAAA	17.875248	chaA	-88
chaA_1267412_c	1267412	GTAAAAAATCGACAG	12.263135	chaA	-107
chaA_1267559	1267559	GTAAAAGGAGTCAAC	7.3631954	chaA	-254
chaA_1267611	1267611	GTAAAGCACGTTCTA	7.4346	chaA	-306
chaA_1267792	1267792	ATAAAAAATCGTAAA	11.900745	chaA	-487
chaB_1267270_c	1267270	GTAAAAACCCGCCAC	10.047629	chaB	-291
chaB_1267393_c	1267393	GTAAAAATTCGTAAA	17.875248	chaB	-168
chaB_1267412_c	1267412	GTAAAAAATCGACAG	12.263135	chaB	-149
chaB_1267559	1267559	GTAAAAGGAGTCAAC	7.3631954	chaB	-2
chaB_1267611	1267611	GTAAAGCACGTTCTA	7.4346	chaB	37
chaC_1267270_c	1267270	GTAAAAACCCGCCAC	10.047629	chaC	-679
chaC_1267393_c	1267393	GTAAAAATTCGTAAA	17.875248	chaC	-556
chaC_1267412_c	1267412	GTAAAAAATCGACAG	12.263135	chaC	-537
chaC_1267559	1267559	GTAAAAGGAGTCAAC	7.3631954	chaC	-390
chaC_1267611	1267611	GTAAAGCACGTTCTA	7.4346	chaC	-338
chaC_1267792	1267792	ATAAAAAATCGTAAA	11.900745	chaC	-157
ychN_1269048_c	1269048	GTAAATAATGCAAAA	10.197377	ychN	on
ychN_1269218_c	1269218	GTAACTTCCGGTAAT	9.398395	ychN	-163
ychN_1269326	1269326	GCAAAAAGCGGCAAA	11.609247	ychN	-271
ychO_1268819_c	1268819	GTGAAATTGTGCAAA	9.49162	ychO	-407
ychO_1269048_c	1269048	GTAAATAATGCAAAA	10.197377	ychO	-178
ychO_1269218_c	1269218	GTAACTTCCGGTAAT	9.398395	ychO	-8
narL_1271208_c	1271208	GTAAAACAGCTTATC	9.722263	narL	63
narL_1271757_c	1271757	GTAACGAACTGAATG	8.556516	narL	-472
narX_1273344_c	1273344	GCAATTTGATGTAAA	10.138167	narX	-270
narX_1273663_c	1273663	GTAATAACGCGCCAG	9.09765	narX	-589
narK_1273344_c	1273344	GCAATTTGATGTAAA	10.138167	narK	-55
narG_1274817_c	1274817	GTAACCCGAAGTATG	7.326934	narG	-489
narG_1275133_c	1275133	ATAACAGACTGTAAA	8.09581	narG	-173
narG_1275187_c	1275187	GAAAAATAAAGTAAA	11.156211	narG	-119
narG_1275239_c	1275239	GTAACGCTCTGAAAC	10.499438	narG	-67
narI_1281035	1281035	GCAACAGCGTGAAAG	8.284344	narI	-256
purU_1284000	1284000	GCAAATATTGGTAAT	10.191315	purU	66
purU_1284147_c	1284147	GTAAAAAATTTAAAA	12.091332	purU	-67
purU_1284632	1284632	GTAGCACTATGTTAA	8.376299	purU	-552
ychJ_1284632	1284632	GTAGCACTATGTTAA	8.376299	ychJ	-44
ychJ_1284900_c	1284900	GTAAAACATCCCAAT	8.172558	ychJ	-312
ychJ_1285270_c	1285270	TTAAAGGAGAGCAAA	7.8843193	ychJ	-682
rssA_1284000	1284000	GCAAATATTGGTAAT	10.191315	rssA	-687
rssA_1284147_c	1284147	GTAAAAAATTTAAAA	12.091332	rssA	-540
rssA_1284632	1284632	GTAGCACTATGTTAA	8.376299	rssA	-55
rssB_1285270_c	1285270	TTAAAGGAGAGCAAA	7.8843193	rssB	-414
galU_1286214	1286214	GTTAATTATCGTCAA	7.7134733	galU	-685
galU_1286365_c	1286365	GTAATAATCCGTTAA	11.747676	galU	-534
hns_1288461	1288461	GTAAGGAATTCAAAA	7.793652	hns	-83
hns_1288540_c	1288540	GTAAATAGGGCTATA	8.611714	hns	-162
hns_1288862	1288862	GCAAGGCTTCGTAAG	10.144224	hns	-484
tdk_1288461	1288461	GTAAGGAATTCAAAA	7.793652	tdk	-508
tdk_1288540_c	1288540	GTAAATAGGGCTATA	8.611714	tdk	-429
tdk_1288862	1288862	GCAAGGCTTCGTAAG	10.144224	tdk	-107
insZ_1290922_c	1290922	CTAAAGCTGAGAAAA	9.088781	insZ	-144
adhE_1293518_c	1293518	GTAAAAAAAGCCCAG	7.840079	adhE	45
adhE_1293697_c	1293697	GTAAATCACAGTGAG	8.801042	adhE	-120
adhE_1293711	1293711	CTAAAAGAGTTTAAA	7.4974995	adhE	-134
adhE_1293975	1293975	GTCAAAAGGCGTATT	7.3762784	adhE	-398
adhE_1294026_c	1294026	GCAAAAGCCGGATAA	7.3648653	adhE	-449
ychE_1293518_c	1293518	GTAAAAAAAGCCCAG	7.840079	ychE	-522
ychE_1293697_c	1293697	GTAAATCACAGTGAG	8.801042	ychE	-343
ychE_1293711	1293711	CTAAAAGAGTTTAAA	7.4974995	ychE	-329
ychE_1293975	1293975	GTCAAAAGGCGTATT	7.3762784	ychE	-65
ychE_1294026_c	1294026	GCAAAAGCCGGATAA	7.3648653	ychE	-14
oppB_1296684	1296684	GTCAAACTGGTTAAC	8.055068	oppB	-458
oppB_1297114_c	1297114	GTAATGCGATAAAAA	8.726538	oppB	-28
oppB_1297148	1297148	GTAGGGCAATGTTAA	7.3983254	oppB	on
oppC_1297434_c	1297434	GCAGAAACGGGAAAA	8.38763	oppC	-643
oppD_1298496	1298496	GTAATGATGCGTCTG	8.060175	oppD	-501
oppF_1299486	1299486	GTAAACGCATGAAAA	12.115618	oppF	-521
yciU_1301431_c	1301431	GTAAAACGTCGCCAA	12.192723	yciU	-24
yciU_1301630	1301630	GCATATCAAGGTTAA	7.8487005	yciU	-223
clsA_1302827	1302827	GTAAAGTTACGCCTG	8.033186	clsA	61
clsA_1303470_c	1303470	GCAAAAACCTGAATA	8.87632	clsA	-568
yciY_1302654_c	1302654	GCAAAATGGCTTAAC	8.33894	yciY	-377
yciY_1302768	1302768	GTAAATAATCAACAG	8.039388	yciY	-263
yciY_1302827	1302827	GTAAAGTTACGCCTG	8.033186	yciY	-204
kch_1304681_c	1304681	GCATATTCAGGAAAA	7.2734137	kch	-155
kch_1305105	1305105	GTAAATAACATACAA	7.986648	kch	-579
yciI_1305105	1305105	GTAAATAACATACAA	7.986648	yciI	3
yciI_1305228	1305228	GTAATTACGCCAAAA	7.9446106	yciI	-106
tonB_1304681_c	1304681	GCATATTCAGGAAAA	7.2734137	tonB	-651
tonB_1305105	1305105	GTAAATAACATACAA	7.986648	tonB	-227
tonB_1305228	1305228	GTAATTACGCCAAAA	7.9446106	tonB	-104
yciA_1306451	1306451	GCTAAAGTACGTAAA	8.537049	yciA	38
yciA_1306505	1306505	GTAAAACCGACTTAA	9.314763	yciA	-2
yciA_1307097	1307097	GTAAAACGCGAAAAA	11.163621	yciA	-594
yciB_1307097	1307097	GTAAAACGCGAAAAA	11.163621	yciB	36
yciB_1307298	1307298	GCAAAAAGCAGCAAC	8.503764	yciB	-151
yciC_1308013	1308013	GCATATCTTTGTAAA	9.928083	yciC	-93
yciC_1308023	1308023	GTAAAGCGGAGGTAA	7.3547797	yciC	-103
yciC_1308058	1308058	GCAAATCGCGGCAAG	9.247899	yciC	-138
yciC_1308460_c	1308460	ATAAGTAAACGTAAG	7.518557	yciC	-540
ompW_1308013	1308013	GCATATCTTTGTAAA	9.928083	ompW	-250
ompW_1308023	1308023	GTAAAGCGGAGGTAA	7.3547797	ompW	-240
ompW_1308058	1308058	GCAAATCGCGGCAAG	9.247899	ompW	-205
yciE_1309625_c	1309625	GTAAAGCAGCGAAGC	8.331302	yciE	-144
yciF_1310540	1310540	GAAAAATGACGTAAG	9.58602	yciF	-513
yciF_1310583	1310583	GTAAAAAGATAAATA	8.865788	yciF	-556
yciF_1310628	1310628	TTAAAGAAAGTTAAA	7.935679	yciF	-601
yciG_1310540	1310540	GAAAAATGACGTAAG	9.58602	yciG	-248
yciG_1310583	1310583	GTAAAAAGATAAATA	8.865788	yciG	-291
yciG_1310628	1310628	TTAAAGAAAGTTAAA	7.935679	yciG	-336
yciG_1310951	1310951	GCAAATAGGTGTAAC	11.625286	yciG	-659
trpC_1313983_c	1313983	GTAGAAGCCCGCAAA	9.131908	trpC	48
trpE_1317353_c	1317353	GCAAGTTCACGTAAA	10.775252	trpE	-150
trpE_1317492_c	1317492	GTAAATCACTGCATA	11.616332	trpE	-289
trpL_1317353_c	1317353	GCAAGTTCACGTAAA	10.775252	trpL	-14
trpL_1317492_c	1317492	GTAAATCACTGCATA	11.616332	trpL	-153
trpL_1317931	1317931	GCAAAGCCAGTTCAA	7.8762417	trpL	-592
yciV_1316813	1316813	GCAATAAACGGAAAG	8.604371	yciV	-650
yciV_1316829	1316829	GTCAAAAACCGAAAG	11.094391	yciV	-634
yciV_1317056_c	1317056	GCAAAGATGATTTAA	7.6129518	yciV	-407
yciV_1317353_c	1317353	GCAAGTTCACGTAAA	10.775252	yciV	-110
yciV_1317492_c	1317492	GTAAATCACTGCATA	11.616332	yciV	16
yciO_1317931	1317931	GCAAAGCCAGTTCAA	7.8762417	yciO	-410
yciO_1318051	1318051	GTAAGGCGGTGCTAG	7.3230605	yciO	-290
rluB_1320462_c	1320462	GCATATACCAGTAAA	8.574447	rluB	-633
rluB_1320488_c	1320488	GCAAACAGCGGTAAA	11.419769	rluB	-607
rluB_1320780_c	1320780	GTAATGAGAATAAAA	7.417989	rluB	-315
rluB_1321046_c	1321046	GCAACAGTGAGTCAG	7.5175285	rluB	-49
btuR_1322921	1322921	GTAAAGACCAGTGAA	9.53946	btuR	-307
btuR_1323217_c	1323217	GAAAAATTACGTCAG	7.922779	btuR	-603
yciK_1323874	1323874	GCAACTGACAGTAAA	10.076056	yciK	-505
sohB_1322921	1322921	GTAAAGACCAGTGAA	9.53946	sohB	-654
sohB_1323217_c	1323217	GAAAAATTACGTCAG	7.922779	sohB	-358
yciN_1324918_c	1324918	GTAAATAATGAACAA	8.813111	yciN	on
yciN_1325232	1325232	GTAACTCGTTGCCAG	7.218537	yciN	-307
yciN_1325299	1325299	GTGAATATGGGTAAA	11.237598	yciN	-374
topA_1324806_c	1324806	GTCACGCAGCGTAAT	9.474067	topA	-485
topA_1324918_c	1324918	GTAAATAATGAACAA	8.813111	topA	-373
topA_1325232	1325232	GTAACTCGTTGCCAG	7.218537	topA	-59
topA_1325299	1325299	GTGAATATGGGTAAA	11.237598	topA	on
cysB_1327830	1327830	GGAAAAAGACGGAAA	7.588604	cysB	-268
cysB_1328107_c	1328107	GTAATTTCATGTTAA	9.776199	cysB	on
ymiA_1329209	1329209	GTAAAGTAGTGTCTA	11.814841	ymiA	-158
yciX_1329209	1329209	GTAAAGTAGTGTCTA	11.814841	yciX	-325
yciX_1329482_c	1329482	GCAGAACCAAGAAAA	7.640834	yciX	-52
acnA_1329482_c	1329482	GCAGAACCAAGAAAA	7.640834	acnA	-592
acnA_1329730_c	1329730	TTAAAAATGGGTAAT	8.641704	acnA	-344
acnA_1329998_c	1329998	GTAACGATTTGATAA	9.592249	acnA	-76
ribA_1334055_c	1334055	GGAAGGAAAGGCAAA	8.3660145	ribA	-638
yciS_1334055_c	1334055	GGAAGGAAAGGCAAA	8.3660145	yciS	-431
yciH_1336314	1336314	GCAAAGAGATGTTTA	7.6997037	yciH	-587
yciH_1336887_c	1336887	GTAAAGAGGCGTTGA	8.212607	yciH	-14
osmB_1337565_c	1337565	GTAACGAGCAAAAAA	7.9485035	osmB	6
osmB_1337759	1337759	TTAATAACAGGTAAA	8.036133	osmB	-174
osmB_1337769	1337769	GTAAATAGTCTTAAT	8.816664	osmB	-184
osmB_1337837	1337837	GTAGAGAAGGGAAAT	8.32403	osmB	-252
osmB_1338170_c	1338170	GAAAAAAAGCGAAAG	9.973803	osmB	-585
yciT_1338883	1338883	GCAAAAGGGGGAAAA	11.464455	yciT	-280
yciZ_1338883	1338883	GCAAAAGGGGGAAAA	11.464455	yciZ	-17
ymiB_1340899	1340899	GTAGAAAAGCGCAAA	12.715267	ymiB	-140
yciW_1344454	1344454	GTATAACAGAGATAA	9.1461935	yciW	-90
ycjD_1346084_c	1346084	GTAAAGATCGCTAAT	8.919226	ycjD	-67
sapF_1346852_c	1346852	GTAATTTAAGTAAAA	8.142984	sapF	25
sapF_1347168_c	1347168	GTCAAACAGTGGAAA	9.284164	sapF	-277
sapF_1347187	1347187	GTAAAGCACGTTAAT	10.056729	sapF	-296
sapD_1348156	1348156	GCAAACCAGAGAATA	7.9160786	sapD	-271
sapD_1348502	1348502	GTAAACGGCTTAAAA	7.233351	sapD	-617
sapC_1349048	1349048	GTAAAGCGCGACAAA	10.471744	sapC	-273
sapC_1349326	1349326	ACAAAACAGCGTCAA	7.857529	sapC	-551
sapC_1349369	1349369	GAAAAGCCCAGTAAG	7.975809	sapC	-594
sapA_1351399_c	1351399	TTAAATATTAGTAAG	7.8851027	sapA	-32
sapA_1351409_c	1351409	GCAAATGTCATTAAA	8.029902	sapA	-42
ymjA_1352268_c	1352268	GTAAAGGAATGAATA	11.6681595	ymjA	-343
puuE_1359790	1359790	GTCAAAAGGTGTGAA	7.707011	puuE	-3
pspF_1362344_c	1362344	GCAAAGCGAGAAAAA	8.8358755	pspF	-175
pspA_1362344_c	1362344	GCAAAGCGAGAAAAA	8.8358755	pspA	9
pspD_1363642	1363642	GGAAAGTTATGAATA	7.330868	pspD	on
pspE_1363642	1363642	GGAAAGTTATGAATA	7.330868	pspE	-290
pspE_1363882	1363882	GCAAAAATTGTTAAA	10.650844	pspE	-50
ycjM_1363882	1363882	GCAAAAATTGTTAAA	10.650844	ycjM	-577
ycjN_1366051	1366051	GTAAATATTACTAAT	7.769358	ycjN	-101
ycjN_1366227	1366227	GTAAAGAAGAAAATA	9.100503	ycjN	62
ycjO_1367378	1367378	GTCACCGTGGGTAAA	8.538201	ycjO	-87
ycjO_1367491_c	1367491	GGAACGACCTGAAAA	7.755684	ycjO	13
ycjP_1368226	1368226	GTATATCTCTACAAA	7.3500075	ycjP	-107
ycjQ_1368992_c	1368992	GAAAATCGACGCAAA	8.822725	ycjQ	-214
ycjR_1369596	1369596	GCAAAATGCCGCAAG	10.065004	ycjR	-681
ycjR_1369863	1369863	GTAAAGAGATCAAAA	10.579433	ycjR	-414
ycjT_1371536_c	1371536	GTAAATCTCTCCCAA	7.465816	ycjT	-591
ycjW_1378317_c	1378317	GTAAGGATATGAATG	8.110889	ycjW	-99
ycjW_1378465	1378465	GCAAAACAGCGTTTA	10.159028	ycjW	-247
ycjX_1377875_c	1377875	GCAAAAATGCGAAAG	13.032696	ycjX	-485
ycjX_1378317_c	1378317	GTAAGGATATGAATG	8.110889	ycjX	-43
tyrR_1380799	1380799	GCAAAAAGGCAAAAC	7.6688848	tyrR	-164
tyrR_1381047_c	1381047	GTAAATCAATGCCTC	7.299676	tyrR	71
tpx_1383083_c	1383083	TTAACTATATGTAAA	9.060462	tpx	-15
tpx_1383181	1383181	GTAAAGATGAGAACC	8.26197	tpx	-113
ycjG_1382868_c	1382868	GCATCAGTACGTAAG	7.2337756	ycjG	-305
[truncated: 4,527 more rows]
