# Supplementary material for: Systematic Identification of CpxRA-Regulated Genes and Their Roles in Escherichia coli Stress Response
Source: mSystems. 2022 Sep 7;7(5):e00419-22. doi: 10.1128/msystems.00419-22 (PMC9600279; doi:10.1128/msystems.00419-22)
Supplement: TABLE S3 [file msystems.00419-22-s0009.csv]

Table S3 Putative CpxR binding sites (16-bp)
Name	Positiona	Sequence	Scoreb	Gene	Distancec
thrL_100_c	100	GTCAATAAAATTTTAA	7.5679665	thrL	-75
thrL_200_c	200	GTAATGGTGGTGCTAA	7.6220956	thrL	11
thrA_100_c	100	GTCAATAAAATTTTAA	7.5679665	thrA	-222
thrA_200_c	200	GTAATGGTGGTGCTAA	7.6220956	thrA	-122
thrA_359	359	GTACATCAGTGGCAAA	7.563099	thrA	23
thrB_2562_c	2562	GCCAACATAGCGCAAA	8.620586	thrB	-224
yaaX_4948_c	4948	TGAAAGCAAGGGTAAA	8.016151	yaaX	-271
yaaA_6494	6494	GCAAAAAATGAGAATG	8.975605	yaaA	-35
yaaA_6675	6675	GTAAAATGGCGGTCAA	12.329012	yaaA	-216
yaaJ_8016_c	8016	GTATATACTTCTTAAA	8.70184	yaaJ	-57
yaaJ_8156_c	8156	GCAACGTCAGCGCAAC	8.191258	yaaJ	-197
talB_7814_c	7814	GCAAAAGTCTTAAAAA	7.567982	talB	-409
talB_8016_c	8016	GTATATACTTCTTAAA	8.70184	talB	-207
talB_8156_c	8156	GCAACGTCAGCGCAAC	8.191258	talB	-67
mog_8920	8920	GTAACATCGGCGAAAT	9.3815	mog	-371
mog_9125	9125	GGAAGGTATCCGTAAG	8.323817	mog	-166
mog_9155	9155	GGAAAAACTGGAAAAA	8.070185	mog	-136
mog_9303_c	9303	GTAAAGTATTCATCAA	11.288382	mog	on
satP_10825	10825	GTAAAATGCGGGTCAG	12.102776	satP	-331
satP_11146	11146	GTAATTCTCCGGCAAT	7.360969	satP	-652
yaaW_11507_c	11507	ATAAAAGAAGGGCAAA	9.535363	yaaW	-151
yaaW_11869_c	11869	GTAATAAAAAGAAAAG	9.418421	yaaW	-513
yaaW_11982	11982	GCAAAAGCACAAAAAA	7.3518486	yaaW	-626
yaaI_11869_c	11869	GTAATAAAAAGAAAAG	9.418421	yaaI	-83
yaaI_11982	11982	GCAAAAGCACAAAAAA	7.3518486	yaaI	-196
yaaI_12101_c	12101	GTAATAGGGGCGAAAC	8.50193	yaaI	-315
dnaK_11507_c	11507	ATAAAAGAAGGGCAAA	9.535363	dnaK	-641
dnaK_11869_c	11869	GTAATAAAAAGAAAAG	9.418421	dnaK	-279
dnaK_11982	11982	GCAAAAGCACAAAAAA	7.3518486	dnaK	-166
dnaK_12101_c	12101	GTAATAGGGGCGAAAC	8.50193	dnaK	-47
dnaJ_14014	14014	GCAAACAACGCGAAAG	10.591931	dnaJ	-139
mokC_17154_c	17154	ATAAATTAAAGTTAAA	7.3873615	mokC	-194
mokC_17388	17388	GTAAAAAACGAATTAT	7.7492924	mokC	-428
mokC_17444	17444	GTAAAATAGTAAAAAC	7.6992984	mokC	-484
hokC_17154_c	17154	ATAAATTAAAGTTAAA	7.3873615	hokC	-251
hokC_17388	17388	GTAAAAAACGAATTAT	7.7492924	hokC	-485
hokC_17444	17444	GTAAAATAGTAAAAAC	7.6992984	hokC	-541
nhaA_17154_c	17154	ATAAATTAAAGTTAAA	7.3873615	nhaA	-320
nhaA_17388	17388	GTAAAAAACGAATTAT	7.7492924	nhaA	-86
nhaA_17444	17444	GTAAAATAGTAAAAAC	7.6992984	nhaA	-30
rpsT_21011_c	21011	GTAAGCACAACGCAAG	9.801199	rpsT	52
rpsT_21634	21634	GGAAAAACTGCGTTAC	8.228115	rpsT	-556
yaaY_21011_c	21011	GTAAGCACAACGCAAG	9.801199	yaaY	-155
ribF_21011_c	21011	GTAAGCACAACGCAAG	9.801199	ribF	-381
ileS_21944_c	21944	GTAAACTCTCTGCCAG	7.8201427	ileS	-432
ileS_22358	22358	GTAATCAAACCGAAAT	8.371158	ileS	-18
carA_29467	29467	GTAAAACATGCATGAG	8.858659	carA	-169
carA_29578_c	29578	GTAAATCAATGCAAAT	7.409514	carA	-58
caiF_33700	33700	GCAAAACTGCTGAAAC	9.750928	caiF	-585
caiF_33787	33787	GTAAACAAGGTGCATG	9.017247	caiF	-498
caiE_35493_c	35493	GTAGAAGAAGCGTATC	8.087838	caiE	-122
caiE_36005	36005	GTAATAATGGCGACAC	8.237238	caiE	-634
caiD_36166_c	36166	GCAAAAATGGAGAAAA	12.533108	caiD	-4
caiC_37911_c	37911	GCAAAGGTCTGGCCAA	7.3362045	caiC	-87
caiT_42115_c	42115	TCAAAATTAACGAAAA	7.785952	caiT	-184
caiT_42485	42485	GCAAAGCCGATGCCAA	9.12142	caiT	-554
caiT_42593	42593	GTAAAGCCCTGACCAA	7.3457117	caiT	-662
fixA_42115_c	42115	TCAAAATTAACGAAAA	7.785952	fixA	-273
fixA_42485	42485	GCAAAGCCGATGCCAA	9.12142	fixA	83
fixB_42593	42593	GTAAAGCCCTGACCAA	7.3457117	fixB	-580
fixC_43543	43543	GTAAAGCGACAGTGAA	9.9511385	fixC	-622
fixC_43556_c	43556	GTAAACCATGTGTTTC	7.756377	fixC	-609
fixC_43567_c	43567	GCCAGACCACCGTAAA	8.215405	fixC	-598
fixX_45102_c	45102	GTAAAACCGAGGTTCA	8.858046	fixX	-346
yaaU_45788	45788	GCAAAAAACAGGAATA	10.066812	yaaU	-4
folA_49579	49579	GTAAACATACCGGCAA	7.9383516	folA	-229
folA_49643	49643	GTAAATCACACTTTAC	8.284955	folA	-165
rsmA_53016	53016	GTAAAAGGAATGCCAG	10.556124	rsmA	-586
pdxA_53408_c	53408	GCAACTAATGGTTAAA	9.459171	pdxA	on
djlA_56901	56901	GTAAACACGGCGTCAT	9.331635	djlA	-448
djlA_56959	56959	GTAAGTCATTGGTATC	7.851005	djlA	-390
yabP_57865_c	57865	GCAAAAACTGGTCAAA	9.252776	yabP	-594
rluA_60346_c	60346	GTAACGGAGCCGAAAA	11.764232	rluA	0
rluA_60357_c	60357	GTAACGCATCAGTAAC	12.220446	rluA	-11
rapA_63377	63377	GCAAAGCATTCGTCAC	10.152981	rapA	-113
rapA_63463	63463	GCAAAATTATCCTCAA	7.8611007	rapA	-199
polB_65821_c	65821	GCCAATCAAACGAAAC	7.910844	polB	-41
polB_65843_c	65843	GTAATGACTGTATAAA	11.275888	polB	-63
polB_65929	65929	GTAACTGCGGCGCTAA	7.8129206	polB	-149
polB_66099_c	66099	GTAACGTCATCGTAGA	8.089444	polB	-319
araD_66694_c	66694	GTAACAAAAGTGTCTA	11.506712	araD	-162
araC_66694_c	66694	GTAACAAAAGTGTCTA	11.506712	araC	-165
yabI_67339_c	67339	GTAACAATTGCTCAAG	9.72413	yabI	-484
yabI_67504_c	67504	GGAAAAGATGTGACAG	7.340515	yabI	-319
yabI_67756	67756	GTAACGAATCAGACAA	10.245784	yabI	-67
sgrR_73716_c	73716	GTAAATCGCAGGACAC	8.788628	sgrR	55
sgrR_73793	73793	GGAACTCCTGTGCAAA	8.418201	sgrR	-7
sgrR_74148_c	74148	ATAAATGCCGCGTAAA	9.21772	sgrR	-362
sgrS_73305_c	73305	GCATAAATGAGGAAAA	8.936428	sgrS	-534
sgrS_73716_c	73716	GTAAATCGCAGGACAC	8.788628	sgrS	-123
sgrS_73793	73793	GGAACTCCTGTGCAAA	8.418201	sgrS	-46
sgrT_73305_c	73305	GCATAAATGAGGAAAA	8.936428	sgrT	-555
sgrT_73716_c	73716	GTAAATCGCAGGACAC	8.788628	sgrT	-144
sgrT_73793	73793	GGAACTCCTGTGCAAA	8.418201	sgrT	-67
setA_73716_c	73716	GTAAATCGCAGGACAC	8.788628	setA	-377
setA_73793	73793	GGAACTCCTGTGCAAA	8.418201	setA	-300
setA_74148_c	74148	ATAAATGCCGCGTAAA	9.21772	setA	41
leuC_77556_c	77556	GCAAAAACATCGCCAA	10.326987	leuC	-205
leuB_78832	78832	GTAATCCAGACGGAAA	7.374302	leuB	-387
leuB_78946	78946	GTACAAATTGTCTAAA	8.08439	leuB	-501
leuB_78965_c	78965	ATAAAGAAAGTGAATA	7.5091076	leuB	-520
leuB_78967_c	78967	GTATAAAGAAAGTGAA	7.3397036	leuB	-522
leuL_80731_c	80731	GTAAAATTCGGAAAAC	9.306456	leuL	-536
leuO_80731_c	80731	GTAAAATTCGGAAAAC	9.306456	leuO	-109
ilvI_81981_c	81981	GAAAAGAAACGATAAA	8.416531	ilvI	-121
ilvI_82081_c	82081	GGAAAAAATGTGTAAA	14.751715	ilvI	-21
cra_84375_c	84375	GCAAAAAAAGCCCAAC	8.202126	cra	-125
mraZ_85754_c	85754	GCAAAAGCAAAGAAAA	11.542238	mraZ	-352
mraZ_86092	86092	GCAAAGTGGGAATAAG	7.4373603	mraZ	-14
rsmH_86092	86092	GCAAAGTGGGAATAAG	7.4373603	rsmH	-474
rsmH_86576	86576	ATAAAATGATGGAAAA	7.7721343	rsmH	on
ftsL_87148	87148	GCAACGCCGGTGAAAG	8.471641	ftsL	-356
ftsI_87649_c	87649	GTCAAAATAATGCAAA	13.002887	ftsI	-236
ftsI_87875	87875	GCAAAAATAAGGATAA	10.966506	ftsI	-10
murE_88953_c	88953	GTAATACCCCGGTCAG	8.957151	murE	-685
mraY_92297	92297	GTTAAGCGTGGGTAAA	10.907702	mraY	-177
mraY_92344_c	92344	GCAAAATGTTCGCCAA	8.949481	mraY	-130
murD_93590	93590	GTAAAAATGTCGTCAT	11.136772	murD	17
murG_95723	95723	GCAAGGTTTAGGTAAC	8.861474	murG	-393
murG_95881	95881	GTAAAGCATTAGAAAT	11.422201	murG	-235
murC_96629_c	96629	GCAACGGCAGCGCCAA	7.5145645	murC	-608
murC_97245	97245	GTAAAGAATGAATACA	10.021702	murC	on
ftsA_100317_c	100317	GTAAAACCGGATAAAG	9.178645	ftsA	-137
ftsA_100343	100343	GCAAACCGATGGCAAA	9.6989975	ftsA	-111
secA_104477	104477	GCAATGGCACCGCAAA	8.180832	secA	-274
secA_104610_c	104610	GTAAAATGCGCATAAT	10.14731	secA	-141
mutT_107245	107245	GCAAAGTTCAGGTACG	7.6339426	mutT	-271
yacG_108250	108250	GCAAAATGGCCGAAAC	8.4676285	yacG	68
yacG_108324_c	108324	GTAAAAATGTCAGAAA	7.97414	yacG	on
yacG_108979	108979	GTCAACGATGGGTAAA	11.338534	yacG	-646
yacG_108990	108990	GTAAATTAACGGTGAG	9.196141	yacG	-657
zapD_108990	108990	GTAAATTAACGGTGAG	9.196141	zapD	81
coaE_109783_c	109783	GTAAATAGTGAGCGAA	8.069528	coaE	-77
coaE_110133_c	110133	GTCAAAATATCAAAAG	7.7631392	coaE	-427
guaC_109783_c	109783	GTAAATAGTGAGCGAA	8.069528	guaC	-133
hofC_112522	112522	GCAAAGTTTGCGTACC	8.198483	hofC	-311
hofC_112794_c	112794	CTAAACCAGACGCAAA	7.77499	hofC	-583
aroP_118276	118276	GTAGAATGAATTTAAA	8.893612	aroP	-238
aroP_118286_c	118286	TTAAAACGAATTTAAA	7.9709153	aroP	-248
pdhR_118276	118276	GTAGAATGAATTTAAA	8.893612	pdhR	-288
pdhR_118286_c	118286	TTAAAACGAATTTAAA	7.9709153	pdhR	-278
aceE_119378	119378	GTAAATCAAGCGCATA	13.712401	aceE	-111
aceF_121533	121533	GTATGTACGGTGAAAA	7.4080772	aceF	-634
aceF_121624	121624	GGAAGGTATCCGTAAA	9.80381	aceF	-543
aceF_121635	121635	GTAAAGGTATCTACAA	8.248924	aceF	-532
lpd_124180	124180	TTAACAATTTTGTAAA	9.104961	lpd	-204
yacH_127885_c	127885	GTAAAAACTTCGTTAA	14.097138	yacH	-138
yacH_128192	128192	GTAGAGCTGCTGAAAA	9.831988	yacH	-445
acnB_127885_c	127885	GTAAAAACTTCGTTAA	14.097138	acnB	-202
can_139173_c	139173	GTAATTATTTGGTTAC	7.6131964	can	-16
can_139247	139247	GTAAGGTAAGTAAAAA	10.117412	can	-90
yadG_139173_c	139173	GTAATTATTTGGTTAC	7.6131964	yadG	-78
yadG_139247	139247	GTAAGGTAAGTAAAAA	10.117412	yadG	-4
yadE_141337	141337	GTCACGTTACCGTTAA	8.021092	yadE	-216
panD_143491_c	143491	TTAAAAATTGTTTAAA	8.713102	panD	-310
panD_143655	143655	GCAAATGCAGGGCAAT	7.7952356	panD	-474
panD_143859_c	143859	GTAAAACATATCAAAC	10.068411	panD	-678
yadD_143491_c	143491	TTAAAAATTGTTTAAA	8.713102	yadD	37
panB_146270_c	146270	GCAACATTAAAGCAAG	9.038588	panB	-182
panB_146404_c	146404	GTAAAAATCCGCTAAT	8.885278	panB	-316
panB_146530_c	146530	GTAATATTGAAACAAA	7.6294646	panB	-442
panB_146713	146713	GTGAAATTGACATAAA	7.787179	panB	-625
yadC_147431_c	147431	GTAAAAATGAAGACTA	8.995993	yadC	on
yadC_147442_c	147442	GAAACATTGGAGTAAA	8.046953	yadC	-2
yadC_147471_c	147471	ACAAAAACAGCGCAAA	7.812362	yadC	-31
yadC_147499	147499	GTAAATATCCACTAAC	8.304432	yadC	-59
yadK_148259_c	148259	GTAACACCAGCATCAC	8.320919	yadK	-173
yadK_148475_c	148475	GTAAAAACATTCAAAC	8.276998	yadK	-389
yadL_149208	149208	GTAAACTCTACATTAA	8.716748	yadL	-490
yadM_149208	149208	GTAAACTCTACATTAA	8.716748	yadM	76
htrE_152412_c	152412	GCCAAACGTGGGCAAA	8.892292	htrE	-499
yadN_153560	153560	TTCAAAATTAAGTAAA	7.536638	yadN	-190
yadN_153571	153571	GTAAAAATAAGTTCAC	9.849084	yadN	-201
yadN_153897_c	153897	GTAATGAAGTGATAAA	9.940584	yadN	-527
pcnB_156013	156013	GTAACGCCCTGGAAAT	7.913017	pcnB	-400
gluQ_157249_c	157249	GTAAGTAACTGGTTAA	9.8347645	gluQ	-650
dksA_157249_c	157249	GTAAGTAACTGGTTAA	9.8347645	dksA	-158
dksA_157406	157406	GTGAAAACCGTGTAAT	7.7322564	dksA	-315
sfsA_157952	157952	GTAGAGGGGGAGAAAA	7.714206	sfsA	6
sfsA_158479	158479	GTAAGTCGATAGCAAA	10.207109	sfsA	-506
sfsA_158607_c	158607	GTAAGACGGCAGCAAC	7.3929663	sfsA	-634
ligT_158479	158479	GTAAGTCGATAGCAAA	10.207109	ligT	24
ligT_158607_c	158607	GTAAGACGGCAGCAAC	7.3929663	ligT	-89
ligT_159178_c	159178	GCAACGGCATCGTCAA	8.393258	ligT	-660
hrpB_157952	157952	GTAGAGGGGGAGAAAA	7.714206	hrpB	-625
hrpB_158479	158479	GTAAGTCGATAGCAAA	10.207109	hrpB	-98
hrpB_158607_c	158607	GTAAGACGGCAGCAAC	7.3929663	hrpB	16
mrcB_160697_c	160697	GTAATGCGCAGGCAAT	7.661478	mrcB	-505
fhuA_163744	163744	GTAATTAACATCTAAG	8.378803	fhuA	-212
fhuA_163816_c	163816	GAAAAGAAAGGGTTAA	9.547494	fhuA	-140
fhuA_163940_c	163940	GTAAAGTGAATGATAA	11.733095	fhuA	-16
fhuB_167942	167942	GTAAAGCGTGAGTAAA	16.663996	fhuB	on
hemL_171386	171386	GTAGAAAAAGTGAATG	8.207757	hemL	-17
hemL_171429	171429	GTTAAATACTCGTCAA	8.075455	hemL	-60
hemL_171519_c	171519	GAAAATCCTTTGCAAA	7.761686	hemL	-150
hemL_171537	171537	GGAACGTGCGAGTAAA	8.409524	hemL	-168
clcA_171078_c	171078	GTGAAAATGGCGCAAC	7.408952	clcA	-501
clcA_171386	171386	GTAGAAAAAGTGAATG	8.207757	clcA	-193
clcA_171429	171429	GTTAAATACTCGTCAA	8.075455	clcA	-150
clcA_171519_c	171519	GAAAATCCTTTGCAAA	7.761686	clcA	-60
clcA_171537	171537	GGAACGTGCGAGTAAA	8.409524	clcA	-42
erpA_172702_c	172702	GCAACCATTCCGAAAG	7.69885	erpA	-380
yadS_174444	174444	GTAAATGGCGGATTAA	8.078913	yadS	-333
yadS_174592	174592	GTAACGCATTGGCAAT	9.581035	yadS	-481
btuF_175537	175537	GTATAGATTTCGCAAC	8.972108	btuF	-588
btuF_175576_c	175576	GTGACAAAATCGAAAA	8.481931	btuF	-627
btuF_175633_c	175633	GTAAATCTATGAAAAT	8.231368	btuF	-684
mtn_175576_c	175576	GTGACAAAATCGAAAA	8.481931	mtn	49
mtn_175633_c	175633	GTAAATCTATGAAAAT	8.231368	mtn	on
mtn_175677_c	175677	GTAAGCGCATGGTAAA	10.254376	mtn	-37
mtn_175756_c	175756	GTAACGACGATGCCAG	8.149539	mtn	-116
dgt_175537	175537	GTATAGATTTCGCAAC	8.972108	dgt	-172
dgt_175576_c	175576	GTGACAAAATCGAAAA	8.481931	dgt	-133
dgt_175633_c	175633	GTAAATCTATGAAAAT	8.231368	dgt	-76
dgt_175677_c	175677	GTAAGCGCATGGTAAA	10.254376	dgt	-32
dgt_175756_c	175756	GTAACGACGATGCCAG	8.149539	dgt	33
degP_176717_c	176717	GTAAATACATAAAAAA	10.352907	degP	-639
degP_176882	176882	GTAAAACATGTGTTTA	12.636301	degP	-474
degP_177279_c	177279	CTAAAGTTTCTGCAAA	8.105221	degP	-77
cdaR_178457_c	178457	GTAAGCCCAGGGTCAG	8.820032	cdaR	-478
cdaR_178607	178607	GTGAACAACGTGAAAA	8.027825	cdaR	-328
cdaR_178713	178713	GTAAAGTTCTCGACAG	10.087278	cdaR	-222
yaeH_180695	180695	GTAAAAATCAAAAAAT	8.482181	yaeH	-113
yaeI_181703_c	181703	GTCAAAAGATGGCAAA	10.729388	yaeI	-147
tsf_186965	186965	GTAACGACGACGCAAT	9.260832	tsf	-364
tsf_187072	187072	GTAGAAGCTGAGTAAT	7.8695073	tsf	-257
pyrH_188146_c	188146	GCAAAGTCAGTCTCAA	7.4618306	pyrH	-181
frr_188757_c	188757	GTAAAGAACGGGTTAC	12.001742	frr	-587
frr_188841_c	188841	GTAAACACGCCGTCAA	11.690322	frr	-503
dxr_189676	189676	GGAAGAACGTCGTAAA	8.772384	dxr	-317
dxr_189687	189687	GTAAAGATCTGACCAA	8.082678	dxr	-306
ispU_191306_c	191306	GTAAAACCACGGCATA	11.702679	ispU	-69
cdsA_191517	191517	ATAAAGCCGGGGCAAA	7.9670277	cdsA	-632
cdsA_191678	191678	GTAAAAAGTCTGCACC	7.5909367	cdsA	-471
bamA_193827	193827	GGATAACCCGGGTAAA	8.656753	bamA	-573
bamA_194223_c	194223	GTCAAGTACGGGCAAC	8.375655	bamA	-177
skp_196502	196502	GAAAGACCTGTGTAAA	8.95396	skp	-452
skp_196823	196823	GTTTAACATCGGTAAA	7.7449193	skp	-131
lpxD_196823	196823	GTTTAACATCGGTAAA	7.7449193	lpxD	-620
fabZ_198271	198271	GTAATCAACGGGCATA	7.3527684	fabZ	-302
rnhB_200588_c	200588	GCAAATGAACTGAAAG	10.293518	rnhB	-377
dnaE_201584	201584	GTCGAGATTAAGTAAA	8.744427	dnaE	-14
accA_204738	204738	GGAAAAAGACCGCATA	7.6377125	accA	-355
ldcC_205472	205472	GTGAAACCAAAGAAAA	9.327322	ldcC	-679
ldcC_206071	206071	GCAAAAGTTCTGAAAA	11.853791	ldcC	-80
yaeR_208037	208037	GCAACGACAAATTAAA	8.371338	yaeR	-312
yaeR_208090	208090	GTAGAGTATCGGCAAA	9.92334	yaeR	-259
tilS_208791	208791	GCATTGCTACTGTAAA	8.073304	tilS	-12
yaeP_211128	211128	GCAAAATCAGAGCAAA	12.163127	yaeP	-516
arfB_211128	211128	GCAAAATCAGAGCAAA	12.163127	arfB	-177
nlpE_211128	211128	GCAAAATCAGAGCAAA	12.163127	nlpE	-613
yaeF_213482_c	213482	GTATAAAATGGATAAA	11.753613	yaeF	on
proS_215341	215341	GCAAAAGAAATGTCAA	12.822206	proS	-79
proS_215468_c	215468	GTAAAGGTGAGGAAAC	11.12963	proS	-206
proS_215899	215899	GAAAAGGATCCATAAA	7.323712	proS	-637
tsaA_216626_c	216626	GCAAACAAAGTGTTTA	8.024595	tsaA	-545
rcsF_216626_c	216626	GCAAACAAAGTGTTTA	8.024595	rcsF	-144
metQ_217701_c	217701	GCAGATCGTCCGTAAG	7.622385	metQ	-286
metN_219495_c	219495	GTAAATTTACCGCGAG	7.3694215	metN	-363
rrsH_219866	219866	ATAAAAAAGCAGCAAA	7.995165	rrsH	-377
ileV_221237_c	221237	GTCAAGACCAGGTAAG	11.0198145	ileV	-616
ileV_221844	221844	GAAAATGAGCAGTAAA	8.073003	ileV	-9
alaV_221844	221844	GAAAATGAGCAGTAAA	8.073003	alaV	-128
rrlH_221844	221844	GAAAATGAGCAGTAAA	8.073003	rrlH	-387
aspU_225374	225374	GTAAGCCGGTCATAAA	7.4663973	aspU	-26
dkgB_225374	225374	GTAAGCCGGTCATAAA	7.4663973	dkgB	-265
dkgB_225577_c	225577	GGAAAAAGAGCGTAAA	14.238933	dkgB	-62
yafC_227585	227585	GTAATAGAGGTTTCAA	7.4647684	yafC	-217
yafC_227602	227602	GTCAAAAGTGCGAAAA	12.495327	yafC	-234
yafD_227585	227585	GTAATAGAGGTTTCAA	7.4647684	yafD	-9
yafD_227602	227602	GTCAAAAGTGCGAAAA	12.495327	yafD	on
mltD_230820_c	230820	GTATCAATCACTTAAA	8.4554405	mltD	-378
yafS_230820_c	230820	GTATCAATCACTTAAA	8.4554405	yafS	-468
dnaQ_232194_c	232194	ACAAAAAACCAGTAAA	7.64375	dnaQ	-345
aspV_233315_c	233315	GCAAAAATCGCCCAAG	7.7420864	aspV	-88
yafT_233315_c	233315	GCAAAAATCGCCCAAG	7.7420864	yafT	-492
yafT_233541_c	233541	ACAAAAAAACCGCAAA	7.90256	yafT	-266
yafT_233578_c	233578	GTAAAATCATTGAACA	9.985403	yafT	-229
ykfM_235214	235214	GTAAACGCATGGTTAA	10.0709305	ykfM	on
ykfM_235379	235379	TTAAAACAACTGTACA	7.6508355	ykfM	-156
yafF_235214	235214	GTAAACGCATGGTTAA	10.0709305	yafF	-364
yafF_235379	235379	TTAAAACAACTGTACA	7.6508355	yafF	-199
ivy_236394	236394	GCAAAAAGCGGTTAAC	7.8838143	ivy	-421
fadE_239862_c	239862	GTAAACATATTGCTAA	10.349629	fadE	-72
fadE_239873_c	239873	GTAATTATATTGTAAA	14.106098	fadE	-83
fadE_240466	240466	GTAAAGACGGCGGCAA	8.741239	fadE	-676
gmhA_239862_c	239862	GTAAACATATTGCTAA	10.349629	gmhA	-153
gmhA_239873_c	239873	GTAATTATATTGTAAA	14.106098	gmhA	-142
yafJ_240466	240466	GTAAAGACGGCGGCAA	8.741239	yafJ	-333
yafK_242273_c	242273	GTAAAATCGCATTAAT	7.3608212	yafK	4
yafK_242666_c	242666	GTAAAACTTGCACAAA	13.871753	yafK	-374
yafK_242836	242836	GTAAATCAAACGGCAA	10.62746	yafK	-544
yafQ_242666_c	242666	GTAAAACTTGCACAAA	13.871753	yafQ	45
yafQ_242836	242836	GTAAATCAAACGGCAA	10.62746	yafQ	-110
yafL_242666_c	242666	GTAAAACTTGCACAAA	13.871753	yafL	-518
yafL_242836	242836	GTAAATCAAACGGCAA	10.62746	yafL	-348
rayT_244169_c	244169	GTAAATTCACCGTGAA	10.244899	rayT	46
lfhA_246487	246487	GTAAAGCGGGCAGAAA	7.799053	lfhA	55
lfhA_247158	247158	GCAAAGCGCGGGCAAC	9.093757	lfhA	-601
lafU_246385_c	246385	GTAAAGATGTTGCCAG	10.01426	lafU	-159
lafU_246396_c	246396	GCAAACCCGGCGTAAA	12.65397	lafU	-148
lafU_246487	246487	GTAAAGCGGGCAGAAA	7.799053	lafU	-57
dinB_247158	247158	GCAAAGCGCGGGCAAC	9.093757	dinB	-212
dinB_247269	247269	GCAAAAGCTGGATAAG	8.992111	dinB	-101
dinB_247314_c	247314	GTAAAGATTCAGCATT	7.6001997	dinB	-56
dinB_247378	247378	GTGAGCAATGCGTAAA	8.046136	dinB	on
yafN_247889_c	247889	GTAAAAATGCCGGAAC	8.964988	yafN	-588
yafN_247898_c	247898	GTAAGGTTTGTAAAAA	9.316337	yafN	-579
yafN_248202	248202	GTCTGGCAAAGGTAAA	7.7546673	yafN	-275
yafN_248213	248213	GTAAAACCTGATTTAC	7.711324	yafN	-264
yafN_248213_c	248213	GTAAATCAGGTTTTAC	7.847178	yafN	-264
yafN_248407	248407	GCAAATGGAAAGACAA	7.847774	yafN	-70
yafN_248538	248538	GTAAAAACCCAGCTAA	10.180417	yafN	47
yafO_248202	248202	GTCTGGCAAAGGTAAA	7.7546673	yafO	-571
yafO_248213	248213	GTAAAACCTGATTTAC	7.711324	yafO	-560
yafO_248213_c	248213	GTAAATCAGGTTTTAC	7.847178	yafO	-560
yafO_248407	248407	GCAAATGGAAAGACAA	7.847774	yafO	-366
yafO_248538	248538	GTAAAAACCCAGCTAA	10.180417	yafO	-235
yafP_248538	248538	GTAAAAACCCAGCTAA	10.180417	yafP	-643
ykfJ_249719	249719	GTAAATCATGACAAAT	7.715245	ykfJ	-232
ykfJ_249939	249939	GTATGACGAGTATAAA	8.010544	ykfJ	-12
prfH_249719	249719	GTAAATCATGACAAAT	7.715245	prfH	-455
prfH_249939	249939	GTATGACGAGTATAAA	8.010544	prfH	-235
crl_254284	254284	GTAAAACAGTTGCATC	9.007417	crl	-17
phoE_255805_c	255805	GGAATGAAAATGAAAA	9.466229	phoE	on
phoE_255893_c	255893	GTAATATATCTTTAAC	8.037573	phoE	-82
phoE_255950	255950	GTAATAAAAGCGTAAA	17.072384	phoE	-139
proB_255521_c	255521	GCAAAAAACGCGTCTC	7.7337356	proB	-563
proB_255651_c	255651	GTAAAGATGGCGACCA	8.741239	proB	-433
proB_255805_c	255805	GGAATGAAAATGAAAA	9.466229	proB	-279
proB_255893_c	255893	GTAATATATCTTTAAC	8.037573	proB	-191
proB_255950	255950	GTAATAAAAGCGTAAA	17.072384	proB	-134
thrW_257882_c	257882	GTAAATATGGCATACG	8.055582	thrW	-685
thrW_257971	257971	GTAATACGGTTGAAAC	8.216088	thrW	-596
ykfI_259930_c	259930	GTAAACGCAGGGCAAT	9.044979	ykfI	-550
ykfI_259941_c	259941	GAAAATTATCAGTAAA	9.64445	ykfI	-561
yafW_259930_c	259930	GTAAACGCAGGGCAAT	9.044979	yafW	-212
yafW_259941_c	259941	GAAAATTATCAGTAAA	9.64445	yafW	-223
ykfH_259930_c	259930	GTAAACGCAGGGCAAT	9.044979	ykfH	13
ykfH_259941_c	259941	GAAAATTATCAGTAAA	9.64445	ykfH	2
ykfF_261896_c	261896	GTATACCAAAGAAAAA	7.7069154	ykfF	-642
ykfB_261896_c	261896	GTATACCAAAGAAAAA	7.7069154	ykfB	-98
yafZ_263736	263736	GGAAAACAAATAAAAG	8.204558	yafZ	-20
ykfA_265229	265229	ATAAAGCTACGGTCAA	8.526435	ykfA	-558
perR_266215	266215	GTATTGAAATGGAAAA	8.756073	perR	-322
insH1_3647040_c	3647040	GTAATGATTTGATAAG	9.003469	insH1	-482
mmuP_270961_c	270961	GTTAACAGAATGCAAA	7.4156146	mmuP	-60
mmuM_271725	271725	GGAAAACCCGCGCAAA	11.175429	mmuM	-686
mmuM_272407	272407	GCAAAACAGGAGCCAG	8.640544	mmuM	-4
insX_276538_c	276538	GTAAAGGATGTTAAAA	11.678704	insX	-465
yagB_276538_c	276538	GTAAAGGATGTTAAAA	11.678704	yagB	-92
yagA_277649	277649	GTAATGACATGGTATC	7.5099683	yagA	30
yagE_277649	277649	GTAATGACATGGTATC	7.5099683	yagE	-325
yagI_284894	284894	GGAATTAAGGCGAAAA	8.356289	yagI	-21
yagK_288653_c	288653	GTATATATTATGAAAA	11.964438	yagK	on
yagL_289773	289773	GTAAATATCAATCCAA	7.708282	yagL	-144
yagL_290173_c	290173	GTAAAACAGAAGTAAC	14.792656	yagL	-544
yagM_290881	290881	GCAAAGAAAGCTTTAA	9.885376	yagM	-371
yagM_291031_c	291031	GTAAAAATCAGGCATC	9.592142	yagM	-521
yagN_291687_c	291687	GTAAAAGTGGCAAAAT	8.330245	yagN	-397
intF_292760_c	292760	GTTACATTATTGTAAG	7.326247	intF	32
intF_292787	292787	GTAAATGGAGGGAATA	10.470079	intF	5
intF_292979_c	292979	TTAAATATGGGGTAAC	7.8825197	intF	-172
ptwF_292395_c	292395	GTAAAACAAAAGTGAC	10.070521	ptwF	-507
ptwF_292435_c	292435	GTAAAAATCGCAGAAG	7.954355	ptwF	-467
ptwF_292567_c	292567	GTATATGCGGGGAAAA	8.809181	ptwF	-335
ptwF_292760_c	292760	GTTACATTATTGTAAG	7.326247	ptwF	-142
ptwF_292787	292787	GTAAATGGAGGGAATA	10.470079	ptwF	-115
ptwF_292979_c	292979	TTAAATATGGGGTAAC	7.8825197	ptwF	63
paoD_294613	294613	GTATCATCCAGGAAAA	8.143507	paoD	-176
paoC_296944	296944	GTAACGTCACCGCAAC	9.834268	paoC	-299
paoC_297230	297230	GTAAAAATAGGGGCAG	9.121324	paoC	-585
paoB_298148	298148	GTAGAATGAGGATAAA	9.302713	paoB	-550
yagU_298148	298148	GTAGAATGAGGATAAA	9.302713	yagU	-539
ykgJ_299933	299933	GTACATCGTATGTAAG	9.145101	ykgJ	-40
ecpC_305610_c	305610	GCAAAACGATCAAAAA	9.591253	ecpC	-567
ecpA_306445_c	306445	GTAAACTCCAGGCAAG	10.262197	ecpA	-63
ecpA_306491_c	306491	GTAATGCTGAGGCCAA	9.197779	ecpA	-109
ecpA_306516_c	306516	GTGAAGACAGTGTATA	8.368862	ecpA	-134
ecpR_307093	307093	GTAAACCGGAAGTAAA	13.684769	ecpR	-46
ecpR_307178_c	307178	GGAAAAAAAACATAAA	12.041185	ecpR	-131
ecpR_307238	307238	GTCAATATTTAGAAAA	10.049874	ecpR	-191
ecpR_307331_c	307331	ATAAAATGCAAGTAAG	7.5875974	ecpR	-284
ykgL_307178_c	307178	GGAAAAAAAACATAAA	12.041185	ykgL	-630
ykgL_307238	307238	GTCAATATTTAGAAAA	10.049874	ykgL	-570
ykgL_307331_c	307331	ATAAAATGCAAGTAAG	7.5875974	ykgL	-477
ykgO_308656_c	308656	GCAAAACCATCATCAA	9.117045	ykgO	-431
ykgO_308700_c	308700	GTAAAGTGGAGATAAC	9.397852	ykgO	-475
ykgM_308656_c	308656	GCAAAACCATCATCAA	9.117045	ykgM	-168
ykgM_308700_c	308700	GTAAAGTGGAGATAAC	9.397852	ykgM	-212
ykgM_308918_c	308918	GCAAATCAGTCATAAA	10.635897	ykgM	-430
ykgR_308918_c	308918	GCAAATCAGTCATAAA	10.635897	ykgR	20
insE1_2163244	2163244	GTAATAATAATGTCAA	13.435245	insE1	-458
insE1_2163690	2163690	GTAAACTCTCAGTCAG	9.129471	insE1	-12
insF1_2163690	2163690	GTAAACTCTCAGTCAG	9.129471	insF1	-308
ykgA_312996_c	312996	GCAAAAAATTCATTAA	9.201935	ykgA	-116
ykgA_313282_c	313282	GTAAAATACATGATTA	9.003509	ykgA	-402
ykgQ_312607	312607	GCAAAGAGAGTGCAAT	9.658897	ykgQ	-528
ykgQ_312996_c	312996	GCAAAAAATTCATTAA	9.201935	ykgQ	-139
rclC_314380_c	314380	GTCAAATAAACTCAAA	9.235723	rclC	-350
rclB_314380_c	314380	GTCAAATAAACTCAAA	9.235723	rclB	-102
rclA_316238_c	316238	GCAAAGACGTTAAAAA	7.5376883	rclA	-526
ykgE_317183_c	317183	GTATGACAAATGATAA	7.3128476	ykgE	-121
ykgF_318065	318065	GTAATACAGATTTTAA	8.011932	ykgF	17
ykgF_318119	318119	GCAAAGCGGTGGCAAA	10.191545	ykgF	71
ykgG_319234	319234	GCAAAAGCAGAGCAAC	8.9771	ykgG	-220
ykgH_321144	321144	GTTAAATATCAGCAAA	8.239322	ykgH	-69
ykgH_321550_c	321550	GTAACCACGCCGAAAC	7.630781	ykgH	-475
betB_325116_c	325116	GTAACAATTAAGACAC	8.620674	betB	-672
betI_325116_c	325116	GTAACAATTAAGACAC	8.620674	betI	-71
betT_325116_c	325116	GTAACAATTAAGACAC	8.620674	betT	-43
yahA_327461	327461	GTAAATCAACTGAAAT	12.456384	yahA	-606
yahB_330128	330128	GTAAAAATTGAGTTCA	10.1902485	yahB	1
yahB_330594	330594	GCATAAAAACTGCAAA	9.902107	yahB	-450
yahD_330594	330594	GCATAAAAACTGCAAA	9.902107	yahD	-382
yahF_332095	332095	GTAAACGATAAACAAA	9.098748	yahF	-379
yahJ_336831	336831	GTAAGATGAAAGAAAG	10.098853	yahJ	on
yahK_338575	338575	GCTAATCAGGAGTAAA	7.6745086	yahK	-5
yahK_338586	338586	GTAAACACAATGAAGA	7.903478	yahK	on
yahM_340533_c	340533	GGAAAAACAGGGTAGA	7.5102954	yahM	-567
yahM_340978_c	340978	GTAAGATACAGAAAAG	7.5103993	yahM	-122
yahM_341015	341015	GAAAATATGCTGTAAG	8.414144	yahM	-85
yahM_341026	341026	GTAAGGCTCATATCAA	8.469922	yahM	-74
yahN_341986	341986	GTAAACGGCATGCAAA	11.183342	yahN	47
yahN_342720	342720	GTAGCAGTTGCATAAA	7.7416263	yahN	-672
yahO_341986	341986	GTAAACGGCATGCAAA	11.183342	yahO	-194
prpR_344198_c	344198	GCAACAATTATGAAAC	9.360139	prpR	-44
prpB_343979_c	343979	GCAAGAAACTGGCAAA	9.152088	prpB	-399
prpB_344198_c	344198	GCAACAATTATGAAAC	9.360139	prpB	-180
prpC_345759	345759	GTCATTAAACCGAAAA	9.235869	prpC	37
prpD_346260	346260	GAAAAGCCATCGCAAA	8.988787	prpD	-651
prpD_346271	346271	GCAAAGCTGGGAAAAG	7.7727833	prpD	-640
codA_351501_c	351501	GTAATGTTGGCGAAAC	9.587951	codA	-366
codA_351702	351702	GTATGATGAGTGTCAA	7.97576	codA	-165
cynR_354404	354404	GCAACCTATAAGTAAA	10.3291025	cynR	-3
cynR_354415	354415	GTAAATCCAATGGAAC	9.107984	cynR	-14
cynR_354596	354596	GCAAAGCCCGCGCACA	7.920615	cynR	-195
cynT_354404	354404	GCAACCTATAAGTAAA	10.3291025	cynT	-91
cynT_354415	354415	GTAAATCCAATGGAAC	9.107984	cynT	-80
cynS_354596	354596	GCAAAGCCCGCGCACA	7.920615	cynS	-589
lacA_357767_c	357767	GCAATATGTATGAAAG	7.8311214	lacA	-196
lacA_357976	357976	GCCAATAATACGTACA	7.350445	lacA	-405
lacA_358160	358160	GCAAACTGTTGGTCAA	8.053734	lacA	-589
lacI_362168_c	362168	GGAACAAGACCGCAAG	7.39698	lacI	-425
mhpR_362767_c	362767	GTTAAAAACATGTAAA	12.076444	mhpR	-114
mhpA_362168_c	362168	GGAACAAGACCGCAAG	7.39698	mhpA	-661
mhpA_362767_c	362767	GTTAAAAACATGTAAA	12.076444	mhpA	-62
mhpB_363892_c	363892	GTCACGGACAGGTCAA	7.4499	mhpB	-603
mhpB_364418	364418	GCAAACCCTGGGCAAG	9.278674	mhpB	-77
mhpD_366903	366903	GTCAGAACTCAGAAAA	7.325427	mhpD	-653
mhpD_367303	367303	GGAAAACTTCGTTAAG	7.720424	mhpD	-253
mhpD_367595_c	367595	GTAAATCCGCCGCCAG	9.518451	mhpD	25
mhpF_367856_c	367856	GCAGAACACGGGAAAA	9.00576	mhpF	-506
mhpE_368664_c	368664	GTCAATTAAGCGAATA	9.166482	mhpE	-645
mhpE_368885_c	368885	GTAAATTCATCGATAT	7.513811	mhpE	-424
yaiL_371821_c	371821	GCAACATACCGTTAAA	7.785737	yaiL	-392
frmB_373902	373902	GTAAACCTGCGGGAAA	8.494786	frmB	-78
frmB_374372	374372	GTATCGATAGCGATAA	7.949911	frmB	-548
frmA_374978_c	374978	GTAAACCGCTGGAAAT	8.052268	frmA	34
yaiO_376844	376844	GTACCACACAGGAAAA	7.729601	yaiO	-546
yaiX_378307	378307	GTAAAAAAGGCAATAA	10.276591	yaiX	6
yaiX_378316	378316	GCAATAAGTCCATAAA	8.247877	yaiX	on
insC1_4487447	4487447	GTGAGAATACGGTAAA	8.61449	insC1	-627
insC1_4487458	4487458	GTAAATAGTGCGTTAC	11.705093	insC1	-616
insC1_4487832_c	4487832	GTAAATAGTAAATACA	8.08251	insC1	-242
insC1_4487953	4487953	GGATAACTGACGTAAG	8.214234	insC1	-121
insC1_4488126	4488126	GTACCACACAGGAAAA	7.729601	insC1	38
insD1_4487832_c	4487832	GTAAATAGTAAATACA	8.08251	insD1	-565
insD1_4487953	4487953	GGATAACTGACGTAAG	8.214234	insD1	-444
insD1_4488126	4488126	GTACCACACAGGAAAA	7.729601	insD1	-271
insD1_4488404	4488404	GCAAAAAAGTGGATAG	7.4886494	insD1	on
yaiP_379309_c	379309	GTAAACCCAGTCAAAA	9.766821	yaiP	67
yaiP_379385_c	379385	GCAAATTGCATGAAAA	10.768082	yaiP	on
yaiS_380235	380235	GCAATTCATATGTTAA	9.211496	yaiS	-163
yaiS_380287_c	380287	CTAAATACAATGTATA	7.702366	yaiS	-215
yaiS_380529_c	380529	CTAACAATTGGGAAAA	8.157084	yaiS	-457
yaiS_380574_c	380574	GCAAAAAAACGGCTAA	10.312596	yaiS	-502
tauA_380235	380235	GCAATTCATATGTTAA	9.211496	tauA	-438
tauA_380287_c	380287	CTAAATACAATGTATA	7.702366	tauA	-386
tauA_380529_c	380529	CTAACAATTGGGAAAA	8.157084	tauA	-144
tauA_380574_c	380574	GCAAAAAAACGGCTAA	10.312596	tauA	-99
tauB_380984	380984	GTCAAAACTGGGTAAC	11.363513	tauB	-664
tauB_381236	381236	GGAAAAAGACGGCAAG	8.872914	tauB	-412
tauB_381425	381425	GGAAAACATCAGCAAA	10.748836	tauB	-223
hemB_385254_c	385254	GTCAACATCGCGACAA	7.773192	hemB	-71
hemB_385345_c	385345	ATAAATAAAGATTAAA	7.8097005	hemB	-162
yaiT_385254_c	385254	GTCAACATCGCGACAA	7.773192	yaiT	-438
yaiT_385345_c	385345	ATAAATAAAGATTAAA	7.8097005	yaiT	-347
yaiV_389947	389947	GCAAAGGACGCGCAAA	12.303426	yaiV	on
ampH_391823	391823	GCAATAATAGTGTTAA	10.292161	ampH	-80
ampH_392098_c	392098	GGAAAAAAGACTTAAA	10.211804	ampH	-355
ampH_392262_c	392262	GTAAAAAATCAGGAAA	11.613181	ampH	-519
sbmA_391612	391612	GTAAAAAATATGATCG	7.808607	sbmA	-468
sbmA_391823	391823	GCAATAATAGTGTTAA	10.292161	sbmA	-257
sbmA_392098_c	392098	GGAAAAAAGACTTAAA	10.211804	sbmA	4
yaiW_392628	392628	GCAACAACTGCGTCAT	7.724461	yaiW	-685
yaiW_392933	392933	GTAAAGAGCTGGTTTA	8.540563	yaiW	-380
yaiY_394934	394934	GTCACAAAATGGCAAC	7.333144	yaiY	-145
yaiY_394965	394965	TTAACAATTACGAAAA	8.664044	yaiY	-176
yaiZ_394934	394934	GTCACAAAATGGCAAC	7.333144	yaiZ	-100
yaiZ_394965	394965	TTAACAATTACGAAAA	8.664044	yaiZ	-69
ddlA_396330_c	396330	GTAAATCAGCGGAACA	9.598931	ddlA	34
iraP_396330_c	396330	GTAAATCAGCGGAACA	9.598931	iraP	-497
phoA_397095	397095	GTCAGTAAAAAGTTAA	7.497375	phoA	-93
phoA_397173_c	397173	GTACAAATACATTAAA	7.351465	phoA	-15
phoA_397194	397194	GAAAATAAAGTGAAAC	8.20194	phoA	on
psiF_398143	398143	GTAATGACAGTGTACC	7.8169665	psiF	-579
psiF_398347	398347	GTAACACGCTGGTCAT	7.5113344	psiF	-375
yaiC_398958	398958	GCAAAAGATGCGCGAA	7.4597287	yaiC	-186
proC_401088_c	401088	GCAATGGAAAAGAAAA	9.119026	proC	on
proC_401550_c	401550	GTAAGGTATCCATAAA	11.026202	proC	-450
proC_401681_c	401681	GTAAATAATAAATTAC	8.253591	proC	-581
yaiI_401088_c	401088	GCAATGGAAAAGAAAA	9.119026	yaiI	-117
aroL_401550_c	401550	GTAAGGTATCCATAAA	11.026202	aroL	-296
aroL_401681_c	401681	GTAAATAATAAATTAC	8.253591	aroL	-165
aroL_401901	401901	GTAAAACAACGGTCGG	8.078628	aroL	41
yaiA_401901	401901	GTAAAACAACGGTCGG	8.078628	yaiA	-519
aroM_402748_c	402748	GTAAAGATTCCAAATG	7.6440144	aroM	-121
mak_405016	405016	GTAATGCCAGCGTATC	9.469994	mak	-569
mak_405182_c	405182	GGAACAGGCGCGTAAG	8.040683	mak	-403
araJ_408146_c	408146	GTAGAAGCGATGAAAG	7.5499043	araJ	-209
sbcC_411415	411415	GCAATGATTCGGTTAA	8.083256	sbcC	-206
phoB_412001	412001	GTCACGCGGACGTAAA	10.6109705	phoB	-582
phoB_412192_c	412192	GTCAATTTACAGCAAA	9.679894	phoB	-391
phoB_412198	412198	GTAAATTGACAACAAA	9.375938	phoB	-385
proY_416110_c	416110	GTAAAACTTAATACAA	9.533054	proY	-317
proY_416449	416449	GTAAGAACAAGCTAAA	10.464518	proY	8
malZ_417670_c	417670	ATAAAGAGCAGGAAAA	7.9741697	malZ	-289
acpH_420311	420311	GTAAATTGCCGGAAAG	10.854773	acpH	48
queA_420311	420311	GTAAATTGCCGGAAAG	10.854773	queA	-141
yajC_422160_c	422160	GTAAATCTTCGTAAAC	8.399852	yajC	-568
yajC_422534_c	422534	GTCAAGATGATGCAAG	9.693513	yajC	-194
yajC_422613_c	422613	GTAAACCCGCCATCAA	8.34793	yajC	-115
yajC_422663_c	422663	GTAAAAATCAGTTACG	7.7523837	yajC	-65
secD_422534_c	422534	GTCAAGATGATGCAAG	9.693513	secD	-554
secD_422613_c	422613	GTAAACCCGCCATCAA	8.34793	secD	-475
secD_422663_c	422663	GTAAAAATCAGTTACG	7.7523837	secD	-425
secF_424930	424930	GTCAAGAAGCTGTCAA	10.25184	secF	-16
yajD_425378	425378	GCAGACCTTGCGCAAA	7.520077	yajD	-668
yajD_425658_c	425658	TTAAAGATTTCGTAAG	9.752379	yajD	-388
yajD_425670_c	425670	GTCAAGGACACGTTAA	9.6862955	yajD	-376
yajD_426019	426019	GGAAACTGCGCGTAAC	7.450987	yajD	-27
tsx_427503	427503	GTGAAAAAGGCGCAAA	10.367486	tsx	-34
tsx_427527	427527	CTAAATATTTCGTATA	7.41498	tsx	-58
tsx_427660_c	427660	GCAACAAGGGCGAAAG	9.181252	tsx	-191
tsx_427930_c	427930	GCAAATTCAGGGAACA	7.3918543	tsx	-461
yajI_428349	428349	GTAAAAGCAGCGAAAG	14.205626	yajI	-42
yajI_428407	428407	GTCAGTTCAGGGTAAA	9.594885	yajI	-100
nrdR_427930_c	427930	GCAAATTCAGGGAACA	7.3918543	nrdR	-513
nrdR_428349	428349	GTAAAAGCAGCGAAAG	14.205626	nrdR	-94
nrdR_428407	428407	GTCAGTTCAGGGTAAA	9.594885	nrdR	-36
ribD_428349	428349	GTAAAAGCAGCGAAAG	14.205626	ribD	-547
ribD_428407	428407	GTCAGTTCAGGGTAAA	9.594885	ribD	-489
ribE_429776	429776	GTAAACAGCAAATTAA	7.2900934	ribE	-312
nusB_430221	430221	GTATCGGTCAGGTAAA	9.693014	nusB	-357
pgpA_431351_c	431351	GTAAGGTTAATGCCAG	8.566856	pgpA	-679
dxs_435538	435538	GCAGAGTTTCGGTAAA	8.964936	dxs	80
ispA_436860	436860	GCAAATAACGCGCAAT	9.900054	ispA	-303
xseB_436860	436860	GCAAATAACGCGCAAT	9.900054	xseB	-61
thiI_436860	436860	GCAAATAACGCGCAAT	9.900054	thiI	-130
yajL_439503	439503	GCAAAATATCCGCCAG	9.019893	yajL	-406
panE_440093_c	440093	GCATAATACCCGCAAA	8.42472	panE	-122
panE_440185	440185	GTAACGCGGTCGATAA	8.3536415	panE	-214
yajQ_439503	439503	GCAAAATATCCGCCAG	9.019893	yajQ	-621
yajQ_440093_c	440093	GCATAATACCCGCAAA	8.42472	yajQ	-31
yajQ_440185	440185	GTAACGCGGTCGATAA	8.3536415	yajQ	47
yajR_442194	442194	GTAAATATTTCGAGAG	7.739402	yajR	-72
cyoA_447118_c	447118	GTAACCTTCCCGTAAA	12.287674	cyoA	-52
cyoA_447129	447129	GTTACATTACTGTAAA	9.012691	cyoA	-63
cyoA_447149_c	447149	GTAACAGGAATTTAAT	7.3592095	cyoA	-83
cyoA_447283	447283	GTATAACCAATGTGAA	8.369277	cyoA	-217
cyoA_447672	447672	GTAACCACACGGCCAA	8.013354	cyoA	-606
yajG_450106_c	450106	GCTAAAGTACTGTAAA	7.8765473	yajG	-483
yajG_450231	450231	GGAAGCATCGCGTAAA	8.647629	yajG	-608
yajG_450270_c	450270	GCAACATACTGGAAAA	9.481106	yajG	-647
tig_450106_c	450106	GCTAAAGTACTGTAAA	7.8765473	tig	-468
tig_450231	450231	GGAAGCATCGCGTAAA	8.647629	tig	-343
tig_450270_c	450270	GCAACATACTGGAAAA	9.481106	tig	-304
tig_450324_c	450324	GCAAAATCCAGACAAA	8.03141	tig	-250
clpP_451952_c	451952	GCAAAATTCATGACAA	9.986196	clpP	-166
lon_454085	454085	GTAATTGATGGTCAAA	7.725402	lon	-244
ybaV_459323_c	459323	GTAAACAAATGGCAAT	10.327275	ybaV	-55
fadM_459323_c	459323	GTAAACAAATGGCAAT	10.327275	fadM	-520
fadM_459529	459529	GTAAAGCAGCAGTACC	8.815376	fadM	-314
fadM_459761	459761	GTAATTAATTTGCATA	8.552185	fadM	-82
fadM_459831	459831	ATAACAACAACGTAAG	8.773623	fadM	-12
queC_461037	461037	GTAACGCCTGCGATTA	7.335802	queC	-34
queC_461088	461088	GCCAGGCTTCGGTAAA	7.3601375	queC	-85
queC_461550_c	461550	GTCAAACTACCGAAAA	12.791975	queC	-547
ybaE_463270	463270	GTCAAAAAAATGCCAC	8.238772	ybaE	-502
ybaO_463270	463270	GTCAAAAAAATGCCAC	8.238772	ybaO	-554
ybaO_463795	463795	TTAAAATAAAATTAAA	7.721229	ybaO	-29
mdlA_463795	463795	TTAAAATAAAATTAAA	7.721229	mdlA	-517
mdlA_464086_c	464086	GTAACCACCGTGACAA	8.405241	mdlA	-226
mdlB_465754	465754	GCAAAAACAGCGTATC	10.340393	mdlB	-323
mdlB_465862	465862	GCATAACCTGCGTCAG	7.8878055	mdlB	-215
amtB_468406	468406	GCAACAGGAACGAAAA	10.40734	amtB	-1
tesB_470710_c	470710	GTAATTAGCCCGTAAT	9.256271	tesB	-93
ybaY_470710_c	470710	GTAATTAGCCCGTAAT	9.256271	ybaY	-110
ylaB_474226	474226	GTAACCCTAACTTAAG	9.735881	ylaB	-153
ylaB_474265	474265	GTAAAAATATCGTAAA	18.493376	ylaB	-192
ylaB_474276	474276	GTAAAAAGACAGTTCA	8.600064	ylaB	-203
ylaC_474797_c	474797	GCAACTGTTATGCAAA	9.431778	ylaC	-90
ylaC_474802	474802	ATAACAGTTGCGAAAA	7.4648037	ylaC	-95
ylaC_474929	474929	GTCACACCAGGGTTAA	8.881108	ylaC	-222
ylaC_475355_c	475355	GCACAGAAAAAGAAAA	7.3260775	ylaC	-648
maa_475355_c	475355	GCACAGAAAAAGAAAA	7.3260775	maa	4
maa_475494	475494	GTATAAAATTCTTAAT	7.314707	maa	-120
maa_475816_c	475816	GTCAATGCGACGAAAG	7.7991548	maa	-442
hha_475816_c	475816	GTCAATGCGACGAAAG	7.7991548	hha	-52
acrA_481114	481114	GTCAAAAGTTAATAAA	8.571421	acrA	-39
acrA_481186	481186	GTAAATCTAACGCCTG	9.025905	acrA	-111
acrA_481243	481243	GCAAGAAACGCGCCAA	8.505456	acrA	-168
acrR_480592_c	480592	GTAACTGCGGCGAAAG	9.798113	acrR	-610
acrR_481114	481114	GTCAAAAGTTAATAAA	8.571421	acrR	-88
acrR_481186	481186	GTAAATCTAACGCCTG	9.025905	acrR	-16
acrR_481243	481243	GCAAGAAACGCGCCAA	8.505456	acrR	27
priC_486569_c	486569	GCAAAATAAGCAAAAT	8.012453	priC	-301
priC_486734	486734	GCAATTATTGCGTACA	8.05578	priC	-466
priC_486796_c	486796	GTAACAGTTGTTTAAC	8.949394	priC	-528
priC_486847	486847	GTAACAAGCAGGCATA	9.024518	priC	-579
apt_486569_c	486569	GCAAAATAAGCAAAAT	8.012453	apt	-284
apt_486734	486734	GCAATTATTGCGTACA	8.05578	apt	-119
apt_486796_c	486796	GTAACAGTTGTTTAAC	8.949394	apt	-57
apt_486847	486847	GTAACAAGCAGGCATA	9.024518	apt	-6
dnaX_486847	486847	GTAACAAGCAGGCATA	9.024518	dnaX	-686
ybaB_489586	489586	GAAAAAATGCAGAAAA	8.02637	ybaB	55
recR_489586	489586	GAAAAAATGCAGAAAA	8.02637	recR	-260
hemH_493061	493061	GCAAAGACGACGTTAC	8.474432	hemH	-435
aes_495558	495558	GTTAACCACCCGTAAA	9.337153	aes	-129
aes_496026_c	496026	GTAAAGCAACGACCAA	9.827169	aes	-597
gsk_495558	495558	GTTAACCACCCGTAAA	9.337153	gsk	-8
ybaL_499222	499222	GTAAAATCAGCGTAAA	18.239649	ybaL	-528
ushA_499854	499854	GTAAAGCACATGCCAA	13.15569	ushA	-501
ybaK_502510_c	502510	TTAAATTACTCGAAAA	7.8034987	ybaK	13
ybaK_502742_c	502742	GCAAATGTTGCGCTAA	8.98519	ybaK	-204
ybaK_502907_c	502907	GCAAAATAATGATATA	7.962956	ybaK	-369
chiX_502309_c	502309	TTAAAAAAGTAGCAAA	7.788714	chiX	-336
chiX_502510_c	502510	TTAAATTACTCGAAAA	7.8034987	chiX	-135
chiX_502742_c	502742	GCAAATGTTGCGCTAA	8.98519	chiX	83
ybaP_503987	503987	GTGAAGAGCGTGCAAA	8.313921	ybaP	-451
ybaQ_503423	503423	GCCAATCAGATGAAAA	8.69425	ybaQ	-236
copA_506769_c	506769	GTTAAACGCGTGAAAG	7.525806	copA	51
copA_506890	506890	GCAAGGGGAAGGTCAA	7.641902	copA	-55
copA_506926	506926	GTAAAAGTCCGTAAAG	8.223695	copA	-91
copA_506936	506936	GTAAAGATTAAAAAAT	8.733719	copA	-101
glsA_506769_c	506769	GTTAAACGCGTGAAAG	7.525806	glsA	-313
glsA_506890	506890	GCAAGGGGAAGGTCAA	7.641902	glsA	-192
glsA_506926	506926	GTAAAAGTCCGTAAAG	8.223695	glsA	-156
glsA_506936	506936	GTAAAGATTAAAAAAT	8.733719	glsA	-146
cueR_508761_c	508761	GCAAAACCAGTGCCAG	9.670117	cueR	-673
cueR_509308	509308	GCAATAAAACCGTATA	9.913298	cueR	-126
ybbJ_510608_c	510608	GAAAAACAGTCGCAAA	9.267763	ybbJ	-293
ybbJ_510951	510951	GTCAATCACCTGAATA	7.321556	ybbJ	-636
ybbJ_510985	510985	GTAACGTTGGCGTTAT	8.300303	ybbJ	-670
qmcA_511349	511349	GTAAAAATCAGAAAAA	12.43566	qmcA	-120
qmcA_511889	511889	ATAAACATAACGTCAA	8.2442	qmcA	-660
fetA_510951	510951	GTCAATCACCTGAATA	7.321556	fetA	-409
fetA_510985	510985	GTAACGTTGGCGTTAT	8.300303	fetA	-375
fetA_511106	511106	GTAACGTTTTGGTATA	10.5269575	fetA	-254
fetA_511349	511349	GTAAAAATCAGAAAAA	12.43566	fetA	-11
fetB_511349	511349	GTAAAAATCAGAAAAA	12.43566	fetB	-675
fetB_511889	511889	ATAAACATAACGTCAA	8.2442	fetB	-135
ybbN_513993_c	513993	GTCAACCAGACGCAAA	10.168177	ybbN	-258
ybbO_514559_c	514559	GTAAAGTTATGCAAAA	10.040379	ybbO	31
ybbO_514769	514769	GTAAATGGCGCTAAAG	8.152497	ybbO	-164
ybbA_514559_c	514559	GTAAAGTTATGCAAAA	10.040379	ybbA	-615
ybbA_514769	514769	GTAAATGGCGCTAAAG	8.152497	ybbA	-405
rhsD_518329_c	518329	GTAGAATTAATTTAAA	9.8370285	rhsD	-373
rhsD_518618	518618	GTGAAAAATATATAAA	9.471017	rhsD	-84
ybbC_522636	522636	GTAATGATATGGAATA	8.87893	ybbC	-386
ybbC_522840	522840	ATAAAAATCTTGTAAG	9.070207	ybbC	-182
ybbC_523064_c	523064	GTATAAAAAATGAAAG	12.166877	ybbC	28
ybbC_523071_c	523071	GCAAATAGTATAAAAA	8.933173	ybbC	35
rhsH_522840	522840	ATAAAAATCTTGTAAG	9.070207	rhsH	-553
rhsH_523064_c	523064	GTATAAAAAATGAAAG	12.166877	rhsH	-329
rhsH_523071_c	523071	GCAAATAGTATAAAAA	8.933173	rhsH	-322
rhsH_523173	523173	TTAAAAATACGGTAAA	11.618519	rhsH	-220
rhsH_523184	523184	GTAAAAACTGAAACAA	9.4808235	rhsH	-209
ybbD_524069	524069	ATAAAAAAACGATAAA	8.676665	ybbD	-12
ybbD_524179_c	524179	GTATAAATAAAGATAA	9.164475	ybbD	84
ylbI_524337_c	524337	GGAAAAATAAGAAAAA	9.008379	ylbI	-604
ylbI_524931	524931	GGAAAGAAAGAGGAAA	8.010813	ylbI	-10
allS_527732_c	527732	GTAAAAATACTGATAA	13.084459	allS	-55
allA_527732_c	527732	GTAAAAATACTGATAA	13.084459	allA	-160
allR_528456_c	528456	GTCATACCTACGTTAA	8.094446	allR	on
gcl_528870	528870	GTAAATCGATGGTCAG	11.875686	gcl	-487
gcl_529364	529364	GGAATAAAATGGCAAA	8.415123	gcl	on
hyi_530905	530905	GTAAAAGTAGCGGAAG	11.035701	hyi	-246
glxR_531345_c	531345	GTCACCCGCCGGTAAA	7.426655	glxR	-682
glxR_531458	531458	GTAATAAAAAAATTAA	9.018191	glxR	-569
ybbW_533091	533091	GGAACATCAGAGAAAA	8.312905	ybbW	3
allB_534179	534179	GGAAATTAATGGAAAA	10.044988	allB	-409
allB_534500	534500	GTACAACAGCAGAAAA	8.309869	allB	-88
ybbY_535727	535727	GCAAAAAGGCCGTATC	7.742682	ybbY	-279
glxK_537185_c	537185	GTAATGCCATTAAAAA	8.49667	glxK	-144
allE_539898_c	539898	GTAAAACCACGTTCAC	8.264121	allE	-396
allE_539986_c	539986	GTCGAAAAAGCGAAAA	9.557995	allE	-484
allD_541813_c	541813	GGAAGACAGATGAAAA	8.607701	allD	on
allD_541945_c	541945	TTAAAAATCAGGTTAA	8.070278	allD	-126
fdrA_541813_c	541813	GGAAGACAGATGAAAA	8.607701	fdrA	-308
fdrA_541945_c	541945	TTAAAAATCAGGTTAA	8.070278	fdrA	-176
ylbE_543133_c	543133	GTATACAAACCGCAAA	10.701129	ylbE	-665
ylbE_543696_c	543696	GTAGCTCCAGCGCAAA	9.132335	ylbE	-102
ylbF_544647	544647	GTAAACACTCCGCAAG	11.627953	ylbF	-421
ybcJ_552728	552728	GTATCAATGTTGTAAC	8.0337305	ybcJ	-399
ybcJ_552872_c	552872	GTATTGATAACGTCAA	9.435594	ybcJ	-543
sfmC_554386_c	554386	GCAAAAATAAGGAATA	10.803777	sfmC	-29
sfmD_554631	554631	GTAAAAGAAAAGTCAT	11.283406	sfmD	-507
sfmD_554696_c	554696	GTAAATAATACGCAAA	16.53402	sfmD	-442
sfmH_557622_c	557622	GTAATTCACCAGACAA	8.219805	sfmH	-155
sfmZ_559853_c	559853	GCAAAAAAACAGTGAA	9.090204	sfmZ	68
sfmZ_560270_c	560270	ATAAAGAAGGCGTAAC	9.385255	sfmZ	-334
argU_559554	559554	GGAAAAAACGTGTATC	8.03529	argU	-610
argU_559853_c	559853	GCAAAAAAACAGTGAA	9.090204	argU	-311
intD_561428_c	561428	GGAAAGAAAATGTCAC	9.302863	intD	on
intD_561438_c	561438	GCATAACAGAGGAAAG	7.8569727	intD	-4
intD_561899_c	561899	GTAACCAACCAGTAAT	8.798982	intD	-465
xisD_561438_c	561438	GCATAACAGAGGAAAG	7.8569727	xisD	82
xisD_561899_c	561899	GTAACCAACCAGTAAT	8.798982	xisD	-364
exoD_561899_c	561899	GTAACCAACCAGTAAT	8.798982	exoD	-67
exoD_562271	562271	GTAAACTCTCAGTCAG	9.129471	exoD	-439
peaD_561216_c	561216	GGAAAAAGCTGATAAA	7.799011	peaD	-601
peaD_561428_c	561428	GGAAAGAAAATGTCAC	9.302863	peaD	-389
peaD_561438_c	561438	GCATAACAGAGGAAAG	7.8569727	peaD	-379
peaD_561899_c	561899	GTAACCAACCAGTAAT	8.798982	peaD	68
renD_561899_c	561899	GTAACCAACCAGTAAT	8.798982	renD	-226
emrE_563838_c	563838	GTAAAACCTTCTGAAA	7.695164	emrE	68
emrE_563849_c	563849	GCCATAACCGTGTAAA	7.6945734	emrE	79
ybcK_563838_c	563838	GTAAAACCTTCTGAAA	7.695164	ybcK	-505
ybcK_563849_c	563849	GCCATAACCGTGTAAA	7.6945734	ybcK	-494
ybcK_564224	564224	GTAAGAAAATTGCAAT	9.849549	ybcK	-119
ybcK_564286	564286	TTAAATAAAAAATAAA	8.0958185	ybcK	-57
ybcL_565721	565721	ATAAAACATTCGAAAA	10.192338	ybcL	-613
ybcL_566160_c	566160	GTAACACCTACGAAAG	12.822125	ybcL	-174
ybcL_566265_c	566265	GCAATGTTCATGCAAA	8.825687	ybcL	-69
ybcM_566265_c	566265	GCAATGTTCATGCAAA	8.825687	ybcM	-630
ybcM_566923	566923	GTAAGACTAACTTAAA	12.644717	ybcM	14
ylcH_567704	567704	GTAAAAGTGTTTTAAG	10.012426	ylcH	-105
ybcN_567704	567704	GTAAAAGTGTTTTAAG	10.012426	ybcN	-203
ninE_567704	567704	GTAAAAGTGTTTTAAG	10.012426	ninE	-658
ninE_568118	568118	GTAAAACGTTCGCCAC	9.852319	ninE	-244
ybcO_568118	568118	GTAAAACGTTCGCCAC	9.852319	ybcO	-407
rusA_568742_c	568742	GCATATCCAGCGTCAA	8.886981	rusA	-70
ylcG_568742_c	568742	GCATATCCAGCGTCAA	8.886981	ylcG	-429
quuD_568742_c	568742	GCATATCCAGCGTCAA	8.886981	quuD	-655
quuD_569355_c	569355	GCAAAAATCAACAAAA	7.975465	quuD	-42
nmpC_572660	572660	GTAAAAAATTGGTTAT	11.122381	nmpC	-379
nmpC_572812_c	572812	GTAAATTGAGGGAATA	11.098111	nmpC	-531
nmpC_572823_c	572823	ACAAAGCGGGTGTAAA	7.4783463	nmpC	-542
essD_572154_c	572154	GGAAAGTTAATGCTAA	7.905276	essD	-685
essD_572660	572660	GTAAAAAATTGGTTAT	11.122381	essD	-179
essD_572812_c	572812	GTAAATTGAGGGAATA	11.098111	essD	-27
essD_572823_c	572823	ACAAAGCGGGTGTAAA	7.4783463	essD	-16
rrrD_572660	572660	GTAAAAAATTGGTTAT	11.122381	rrrD	-394
rrrD_572812_c	572812	GTAAATTGAGGGAATA	11.098111	rrrD	-242
rrrD_572823_c	572823	ACAAAGCGGGTGTAAA	7.4783463	rrrD	-231
rzpD_573256	573256	GTAAAACGTATACCAA	9.691735	rzpD	-292
rzoD_573256	573256	GTAAAACGTATACCAA	9.691735	rzoD	-512
borD_574687	574687	GTAATGAATTATCAAA	7.7186356	borD	-338
borD_574737	574737	GTAATCCATCGGAAAA	10.670343	borD	-388
borD_574860_c	574860	TTAAAAAGGTTGTAAA	9.400332	borD	-511
borD_574940	574940	GTAAATATAATGTGAG	10.689753	borD	-591
ybcV_575180	575180	GTATTGGTTGCGTAAC	7.884477	ybcV	-130
ybcV_575384	575384	GTAAAAAATATGCTTA	10.304542	ybcV	-334
ybcW_574687	574687	GTAATGAATTATCAAA	7.7186356	ybcW	-634
ybcW_574737	574737	GTAATCCATCGGAAAA	10.670343	ybcW	-584
ybcW_574860_c	574860	TTAAAAAGGTTGTAAA	9.400332	ybcW	-461
ybcW_574940	574940	GTAAATATAATGTGAG	10.689753	ybcW	-381
ybcW_575180	575180	GTATTGGTTGCGTAAC	7.884477	ybcW	-141
ybcW_575384	575384	GTAAAAAATATGCTTA	10.304542	ybcW	49
ylcI_575940_c	575940	GTAAAAACAACTTCAG	10.896389	ylcI	-39
ylcI_576128_c	576128	GGAAAATTTTCATAAA	9.415144	ylcI	-227
nohD_575940_c	575940	GTAAAAACAACTTCAG	10.896389	nohD	-335
nohD_576128_c	576128	GGAAAATTTTCATAAA	9.415144	nohD	-147
aaaD_576128_c	576128	GGAAAATTTTCATAAA	9.415144	aaaD	-667
tfaD_577075_c	577075	ATAAAGTAGGCATAAA	7.83034	tfaD	-26
ybcY_578218	578218	GTAAGTGGTGTGTAAA	12.617352	ybcY	29
ybcY_578602	578602	GTATATCATAGGTTAT	7.350615	ybcY	-340
ybcY_578943	578943	GTAACTTTGAAATAAG	8.293652	ybcY	-681
tfaX_578112_c	578112	GGAACATTTAGGTAAC	8.365516	tfaX	-282
tfaX_578218	578218	GTAAGTGGTGTGTAAA	12.617352	tfaX	-176
appY_578602	578602	GTATATCATAGGTTAT	7.350615	appY	-520
appY_578943	578943	GTAACTTTGAAATAAG	8.293652	appY	-179
ompT_581175_c	581175	CTAAACAAAATATAAA	7.4783683	ompT	-86
ompT_581249_c	581249	GTAAAACCGAAATATG	7.969299	ompT	-160
ompT_581657	581657	GTAAAACGCCTTAAAA	10.434455	ompT	-568
ompT_581762	581762	GTAACGCATACGACAC	9.789542	ompT	-673
pauD_581175_c	581175	CTAAACAAAATATAAA	7.4783683	pauD	-323
pauD_581249_c	581249	GTAAAACCGAAATATG	7.969299	pauD	-249
envY_582900_c	582900	GCAAAACCGGTTTATA	7.2959805	envY	-536
ybcH_583409	583409	GTCAGCAATACGAAAA	8.242756	ybcH	13
nfrB_588747_c	588747	TTATAACCAGTGTAAA	8.259635	nfrB	-113
cusF_592190_c	592190	GTAATGCCAGCGCATC	7.337543	cusF	-382
cusF_592612_c	592612	GTAAACAGACTGAACA	8.433993	cusF	26
cusB_592612_c	592612	GTAAACAGACTGAACA	8.433993	cusB	-308
pheP_597415	597415	GTGAAAAACGCGTCAA	10.09973	pheP	1
nfsB_601106_c	601106	GTATCACATGAATAAA	9.023923	nfsB	-226
nfsB_601291	601291	GTAACTCAAGGGCCAG	10.158743	nfsB	-411
ybdF_601291	601291	GTAACTCAAGGGCCAG	10.158743	ybdF	36
fepA_608174	608174	GTAAACATGGGGTTAT	8.710256	fepA	-224
fes_608174	608174	GTAAACATGGGGTTAT	8.710256	fes	-4
fepE_613738_c	613738	GGAAAATGAGCGTCAC	8.303761	fepE	29
fepG_616594	616594	GGAAACCAGCAGCAAA	7.4834914	fepG	35
fepG_616636	616636	GTAAATCATGCACCAC	8.226282	fepG	on
fepD_618086_c	618086	GTAAATAGATTGCCAG	10.018869	fepD	-441
fepB_619915	619915	GCAAAAGTCCTGTTAA	9.78409	fepB	36
fepB_620417_c	620417	GTAAAACTGCGGTACG	10.525755	fepB	-451
entC_619915	619915	GCAAAAGTCCTGTTAA	9.78409	entC	-411
entC_620417_c	620417	GTAAAACTGCGGTACG	10.525755	entC	77
entA_623942	623942	GTCATGCTGGCGAAAA	8.934612	entA	-50
ybdH_629352_c	629352	GTAATCGCCGCGTATA	7.6554346	ybdH	-419
ybdM_630793	630793	TTAAATCCTGCGTTAA	8.094501	ybdM	24
ybdN_632074	632074	TTAATTATAAAGTAAA	7.9623847	ybdN	-49
ybdN_632236	632236	TTATAGGAAATGTAAA	7.3138537	ybdN	-211
ybdO_633275_c	633275	ATAAATAAAAGGTAAT	8.579706	ybdO	-201
ybdO_633435_c	633435	GTAAGTACAGAGCAAA	11.667317	ybdO	-361
ybdO_633498_c	633498	GCAAAAACCTGGCAAC	8.5318775	ybdO	-424
dsbG_634052	634052	GCAAAAGTCGAGTAAA	13.267008	dsbG	-23
dsbG_634603_c	634603	GTAGATACTGCGTATA	9.624987	dsbG	-574
ahpC_634052	634052	GCAAAAGTCGAGTAAA	13.267008	ahpC	-334
ahpF_634603_c	634603	GTAGATACTGCGTATA	9.624987	ahpF	-591
uspG_637760	637760	GTAAAAAATTTGCAAA	15.930292	uspG	-437
rnk_639640	639640	GTAAATCAGATGATTA	8.68622	rnk	-217
rnk_639846	639846	GCAAAGGCGGCGTCAA	10.485264	rnk	-423
rnk_639881_c	639881	GGATAATTACGGTAAA	8.713397	rnk	-458
rna_641006_c	641006	GGAACACACTGGTCAA	7.6964965	rna	-547
citT_642098	642098	CTAAAAACCAGGTAAG	9.112054	citT	-62
citC_647270_c	647270	GTAAAACGTTCAGAAA	7.97414	citC	27
citC_647835_c	647835	GTACATGAAGCGTTAA	8.342245	citC	-523
citA_647270_c	647270	GTAAAACGTTCAGAAA	7.97414	citA	-406
dcuC_651451	651451	GTAAATAATAAAAAAT	8.738328	dcuC	-27
dcuC_651458	651458	ATAAAAAATTCCTAAA	7.5535526	dcuC	-34
dcuC_651553_c	651553	GTATAAAAACAGCAAC	9.211305	dcuC	-129
dcuC_651955_c	651955	GCAAAGCTACAATTAA	7.6692023	dcuC	-531
dcuC_651981	651981	GTAGATTTTTGATAAA	7.71048	dcuC	-557
dcuC_652023	652023	GTAAATATGTCGCTAT	7.4708896	dcuC	-599
dcuC_652074	652074	GTAAAGTTTTTGCTAA	11.015075	dcuC	-650
pagP_651451	651451	GTAAATAATAAAAAAT	8.738328	pagP	-547
pagP_651458	651458	ATAAAAAATTCCTAAA	7.5535526	pagP	-540
pagP_651553_c	651553	GTATAAAAACAGCAAC	9.211305	pagP	-445
pagP_651955_c	651955	GCAAAGCTACAATTAA	7.6692023	pagP	-43
pagP_651981	651981	GTAGATTTTTGATAAA	7.71048	pagP	-17
pagP_652023	652023	GTAAATATGTCGCTAT	7.4708896	pagP	11
pagP_652074	652074	GTAAAGTTTTTGCTAA	11.015075	pagP	62
cspE_652074	652074	GTAAAGTTTTTGCTAA	11.015075	cspE	-659
cspE_652498_c	652498	GTAGGTCATCTGAAAA	7.704726	cspE	-235
cspE_652652_c	652652	GTAACTTTACTAAAAA	9.166724	cspE	-81
cspE_652758	652758	TTAAAGGTAACGTTAA	8.030074	cspE	11
cspE_652794_c	652794	GTAATGAAACCGAATC	7.634192	cspE	47
flc_653954_c	653954	GTAATGCCTGTGCCAG	8.399179	flc	-560
ybeM_652794_c	652794	GTAATGAAACCGAATC	7.634192	ybeM	-678
ybeM_652943	652943	GTAATCGCTCTGTAAG	8.855931	ybeM	-529
tatE_653954_c	653954	GTAATGCCTGTGCCAG	8.399179	tatE	-434
tatE_654270_c	654270	GTAAAAAAACATCATA	8.464876	tatE	-118
lipA_655803	655803	GTCGCGAAAATGTAAA	8.186421	lipA	-131
ybeF_656838_c	656838	ATAAAATTGGAGTAAG	8.523871	ybeF	-4
ybeF_657019	657019	GCGAAGGAGATGTAAA	7.295701	ybeF	-185
ybeF_657030	657030	GTAAAGCATTAGCAGA	8.392924	ybeF	-196
ybeF_657149	657149	GTAAACGTGGAGCAAT	7.890502	ybeF	-315
ybeF_657242	657242	GTAAAAATGGTGAAAG	14.566552	ybeF	-408
lipB_657758	657758	GTAAAAGTGGGGGAAA	10.46547	lipB	-24
lipB_658116	658116	GTAATTAAATAGCAAC	8.993069	lipB	-382
ybeD_658116	658116	GTAATTAAATAGCAAC	8.993069	ybeD	-18
ybeD_658563_c	658563	GTAAAAAACTGCTAAC	9.927362	ybeD	-465
ybeD_658656	658656	GCAACAAGGTTGTAAC	8.344857	ybeD	-558
dacA_659349	659349	ATAAAGGCTGTGCAAA	7.7875295	dacA	55
dacA_659541_c	659541	GTAAAGCAGGCATCTG	7.4677835	dacA	-122
dacA_659973_c	659973	GTAATTCGACGCTAAA	8.528714	dacA	-554
rlpA_660645_c	660645	GTAAGAGGTGCGCAAT	8.390899	rlpA	on
mrdB_661969	661969	GTAAACGCTCGGCAAT	7.597135	mrdB	-200
mrdA_663586	663586	GCAAAATCCCCAAAAA	8.096133	mrdA	72
rlmH_664735	664735	GTAAAAAAACAGAAAA	15.920609	rlmH	-564
rsfS_664735	664735	GTAAAAAAACAGAAAA	15.920609	rsfS	-243
cobC_666016	666016	GTAAAGATTTCATATC	8.285561	cobC	-653
nadD_666016	666016	GTAAAGATTTCATATC	8.285561	nadD	on
nadD_666694_c	666694	GCAAAGCGCAAGAAAA	11.111406	nadD	-666
holA_667198_c	667198	GTAAAAGAGATGTACG	10.651375	holA	-137
lptE_667802_c	667802	GTAAAGTCCGTGCCAA	11.446977	lptE	-160
leuS_670412	670412	GCAAAGCAAGGAACAA	8.390611	leuS	-173
ybeL_670412	670412	GCAAAGCAAGGAACAA	8.390611	ybeL	-47
ybeQ_672093	672093	GTCAGAAAAGTATAAA	9.317504	ybeQ	-90
ybeQ_672097	672097	GAAAAGTATAAATAAA	7.5459833	ybeQ	-94
ybeR_671555_c	671555	GCAACGGAGTCGCAAA	8.661015	ybeR	-597
ybeR_671776_c	671776	GTATACCGAGGATAAA	8.488269	ybeR	-376
ybeR_672093	672093	GTCAGAAAAGTATAAA	9.317504	ybeR	-59
ybeR_672097	672097	GAAAAGTATAAATAAA	7.5459833	ybeR	-55
djlB_672732	672732	GTAAAGAATACGACGA	8.300921	djlB	-124
djlB_672765_c	672765	GCAAATAATTGATAAA	10.873045	djlB	-91
ybeT_674825	674825	ATAAAAATTGCGAATA	7.6240926	ybeT	22
ybeU_674425	674425	GTAGATCAAACCTAAA	9.820398	ybeU	-524
ybeU_674825	674825	ATAAAAATTGCGAATA	7.6240926	ybeU	-124
rihA_680062_c	680062	GTAAAATTGTCGAAGA	8.224086	rihA	-194
gltL_681158	681158	GTAAAACCACAGCAAA	14.576655	gltL	-447
gltK_681878	681878	GTAAAGAATTGCACAA	8.20424	gltK	-493
gltK_681966	681966	GTAAAATGCCGAAAAA	9.873729	gltK	-581
gltJ_682523_c	682523	GGAAATCGTCGGCAAG	7.591021	gltJ	-398
gltJ_682667_c	682667	GCAAAAAATGAATATG	7.559212	gltJ	-542
gltI_683677_c	683677	GTAAGAACCTTGAAAC	8.62899	gltI	-474
ybeX_687174	687174	GTAACAGGGAGAAAAA	7.7050405	ybeX	51
ybeX_687773	687773	GTAAATCGAGGATCAC	8.709047	ybeX	-533
ybeY_687773	687773	GTAAATCGAGGATCAC	8.709047	ybeY	9
miaB_690509	690509	GTAAAAATCCTGTAAA	17.13169	miaB	-98
miaB_690520	690520	GTAAACTTAAAGCATA	9.647708	miaB	-109
ubiF_690509	690509	GTAAAAATCCTGTAAA	17.13169	ubiF	-33
ubiF_690520	690520	GTAAACTTAAAGCATA	9.647708	ubiF	-22
glnW_692957_c	692957	GTAAGAAATGCGAAAC	12.18785	glnW	-671
glnU_692957_c	692957	GTAAGAAATGCGAAAC	12.18785	glnU	-562
leuW_692957_c	692957	GTAAGAAATGCGAAAC	12.18785	leuW	-454
metT_692957_c	692957	GTAAGAAATGCGAAAC	12.18785	metT	-368
umpH_696068_c	696068	GTAAAACCATCGCCAT	9.611311	umpH	-286
nagC_696967	696967	GTCAATCAGGCGATAA	8.7557745	nagC	68
nagC_697066_c	697066	GTAACGAGGTCGTAAC	10.98038	nagC	-16
nagC_697468	697468	GCAATAATACCGCAAT	7.395781	nagC	-418
nagB_699079	699079	ATAAGTAAAATGTAAG	7.706052	nagB	-12
nagE_699079	699079	ATAAGTAAAATGTAAG	7.706052	nagE	-306
glnS_701516_c	701516	GTAAACAACGTATAAC	10.357218	glnS	-18
chiP_703467	703467	GCAATTTATCCATAAA	7.939958	chiP	-308
chiP_703478	703478	ATAAAATAAATTTAAA	8.544352	chiP	-297
chiP_703508	703508	TTAAATAAAATGTAAC	9.703338	chiP	-267
chiP_703632_c	703632	GTAACCAGAATGTAAG	12.18965	chiP	-143
chiP_703761	703761	GCAATTTATACGTCAA	9.523689	chiP	-14
chiP_703830_c	703830	GTAACACCGGCGATAG	8.8192835	chiP	41
chiQ_704928_c	704928	GCATCCCATGCGTAAA	8.607828	chiQ	-303
uof_706852_c	706852	GCAAAAATGATTCAAA	9.122651	uof	-671
fldA_706852_c	706852	GCAAAAATGATTCAAA	9.122651	fldA	54
ybfP_710816	710816	GCAAAAACAACGAACA	9.550688	ybfP	-37
ybfP_710907_c	710907	GTAATGTGGCGGTAAT	7.968962	ybfP	40
ybfG_711957	711957	GTAAGAGTTCGGTATG	8.217727	ybfG	81
ybfG_712153_c	712153	GCAATGTATGGATAAA	8.676924	ybfG	-100
potE_714080_c	714080	GTGAAACAACTGCAAA	10.2335005	potE	-359
speF_716272_c	716272	GTAAATTAAATGGAAA	12.032965	speF	-356
speF_716278_c	716278	GGAAAGGTAAATTAAA	8.017488	speF	-362
kdpE_717845	717845	GTAAATCATGCGAAAG	15.459785	kdpE	-656
kdpD_720359	720359	GTCAGCAGCGGGTAAA	7.5808754	kdpD	-489
kdpC_720359	720359	GTCAGCAGCGGGTAAA	7.5808754	kdpC	61
kdpC_721096_c	721096	GCAAAATGGGCATTAA	7.3978024	kdpC	-661
kdpB_722725	722725	GCAGAACGCCAGTAAA	7.9930115	kdpB	-233
kdpB_722968_c	722968	GGAATATCTGGGTAAA	9.49277	kdpB	-476
kdpA_724232	724232	GTAATAAAAACACCAG	7.311581	kdpA	-44
kdpA_724329	724329	GCAAAGATTTCGCAAA	12.784646	kdpA	-141
kdpA_724361	724361	GTAAAAAAAGTATAAA	16.374645	kdpA	-173
kdpA_724370	724370	GTATAAAAATGGCAAA	12.110337	kdpA	-182
kdpA_724450	724450	GTAAATAAACCATCAA	12.26996	kdpA	-262
kdpA_724494	724494	GTAAAATTACACAAAA	10.184769	kdpA	-306
kdpA_724628_c	724628	ATAAGTACGGCGTAAA	7.3345304	kdpA	-440
kdpF_724232	724232	GTAATAAAAACACCAG	7.311581	kdpF	30
kdpF_724329	724329	GCAAAGATTTCGCAAA	12.784646	kdpF	-52
kdpF_724361	724361	GTAAAAAAAGTATAAA	16.374645	kdpF	-84
kdpF_724370	724370	GTATAAAAATGGCAAA	12.110337	kdpF	-93
kdpF_724450	724450	GTAAATAAACCATCAA	12.26996	kdpF	-173
kdpF_724494	724494	GTAAAATTACACAAAA	10.184769	kdpF	-217
kdpF_724628_c	724628	ATAAGTACGGCGTAAA	7.3345304	kdpF	-351
ybfA_724036	724036	GCCAAGTGCGCGAAAA	7.812101	ybfA	-539
ybfA_724232	724232	GTAATAAAAACACCAG	7.311581	ybfA	-343
ybfA_724329	724329	GCAAAGATTTCGCAAA	12.784646	ybfA	-246
ybfA_724361	724361	GTAAAAAAAGTATAAA	16.374645	ybfA	-214
ybfA_724370	724370	GTATAAAAATGGCAAA	12.110337	ybfA	-205
ybfA_724450	724450	GTAAATAAACCATCAA	12.26996	ybfA	-125
ybfA_724494	724494	GTAAAATTACACAAAA	10.184769	ybfA	-81
ybfA_724628_c	724628	ATAAGTACGGCGTAAA	7.3345304	ybfA	39
rhsC_724361	724361	GTAAAAAAAGTATAAA	16.374645	rhsC	-663
rhsC_724370	724370	GTATAAAAATGGCAAA	12.110337	rhsC	-654
rhsC_724450	724450	GTAAATAAACCATCAA	12.26996	rhsC	-574
rhsC_724494	724494	GTAAAATTACACAAAA	10.184769	rhsC	-530
rhsC_724628_c	724628	ATAAGTACGGCGTAAA	7.3345304	rhsC	-396
ybfB_729274_c	729274	GTATTAAAAGCGATAA	7.942791	ybfB	43
rhsO_729274_c	729274	GTATTAAAAGCGATAA	7.942791	rhsO	-300
ybfC_731115_c	731115	GCAAAAAGAACAAAAC	8.087706	ybfC	10
ybfQ_731550	731550	GTAAAATATTTTAAAG	10.058413	ybfQ	-336
ybfQ_731743_c	731743	GCAAATGGAACGCAAA	11.501738	ybfQ	-143
ybfQ_731761	731761	GGAAAGATCACGTAAC	10.802114	ybfQ	-125
ybfQ_731849_c	731849	GTATAAGCTATGAAAA	10.710279	ybfQ	-37
ybfQ_731976_c	731976	GTAGAATATCTGACAA	8.284194	ybfQ	76
ybfL_731743_c	731743	GCAAATGGAACGCAAA	11.501738	ybfL	-523
ybfL_731761	731761	GGAAAGATCACGTAAC	10.802114	ybfL	-505
ybfL_731849_c	731849	GTATAAGCTATGAAAA	10.710279	ybfL	-417
ybfL_731976_c	731976	GTAGAATATCTGACAA	8.284194	ybfL	-290
ybfL_732141	732141	GGAAAGATCACGTAAC	10.802114	ybfL	-125
ybfL_732229_c	732229	GTATAAGCTATGAAAA	10.710279	ybfL	-37
ybfD_733091	733091	GCAGAACAAAAGAAAG	7.916474	ybfD	-442
ybfD_733409_c	733409	GGAAAGATTACGAAAG	10.691083	ybfD	-124
ybfD_733495_c	733495	GTATAAGCAATAAAAA	7.768425	ybfD	-38
ybfD_733623_c	733623	GTAGAATATCCGATAA	8.062752	ybfD	76
dtpD_737966	737966	GCAACGACATAGTAAA	11.144709	dtpD	31
dtpD_738235	738235	GTAACGCTATGTTAAC	8.733664	dtpD	-223
ybgI_737648_c	737648	TTAAATCTAACGTAAG	10.811437	ybgI	-620
ybgI_737966	737966	GCAACGACATAGTAAA	11.144709	ybgI	-302
ybgI_738235	738235	GTAACGCTATGTTAAC	8.733664	ybgI	-33
ybgL_740304	740304	GCAAAGTAACCGCATG	8.120198	ybgL	-302
ybgL_740459_c	740459	GCAATACGCGGGTAAC	8.636345	ybgL	-147
abrB_743165	743165	GGAAACCAATAGAAAG	7.347453	abrB	45
abrB_743553	743553	GTAAACGTAGCTTCAG	8.112186	abrB	-328
ybgO_744982_c	744982	GGATAGAAAATGAAAA	8.596659	ybgO	-544
ybgP_745142	745142	GTAATCCTTTAATAAA	8.099474	ybgP	6
ybgP_745178	745178	TTAATGACAAGGTAAA	8.168836	ybgP	-15
ybgD_748544_c	748544	GTAAAAATAAAATCCA	7.701162	ybgD	-293
gltA_749996_c	749996	ATAAAAAACGGGTAAA	11.92886	gltA	-72
gltA_750027	750027	GTGAAAGAGGGGAAAA	8.469118	gltA	-103
gltA_750037	750037	GGAAAACCTGGGTACA	8.69472	gltA	-113
gltA_750229_c	750229	GCATATAATGCGTAAA	12.230604	gltA	-305
gltA_750298	750298	TTAAAAATTAAATAAA	8.176098	gltA	-374
gltA_750378	750378	GTAATGATTTTGTGAA	8.0354	gltA	-454
gltA_750564	750564	GTAACAGAAAGTTAAC	9.275526	gltA	-640
sdhC_749996_c	749996	ATAAAAAACGGGTAAA	11.92886	sdhC	-622
sdhC_750027	750027	GTGAAAGAGGGGAAAA	8.469118	sdhC	-591
sdhC_750037	750037	GGAAAACCTGGGTACA	8.69472	sdhC	-581
sdhC_750229_c	750229	GCATATAATGCGTAAA	12.230604	sdhC	-389
sdhC_750298	750298	TTAAAAATTAAATAAA	8.176098	sdhC	-320
sdhC_750378	750378	GTAATGATTTTGTGAA	8.0354	sdhC	-240
sdhC_750564	750564	GTAACAGAAAGTTAAC	9.275526	sdhC	-54
sdhC_750636	750636	ATAAGAAATGTGAAAA	7.9401717	sdhC	4
sdhD_750378	750378	GTAATGATTTTGTGAA	8.0354	sdhD	-623
sdhD_750564	750564	GTAACAGAAAGTTAAC	9.275526	sdhD	-437
sdhD_750636	750636	ATAAGAAATGTGAAAA	7.9401717	sdhD	-365
sdhD_750949	750949	GTAAACGCTCCGCCAA	9.102738	sdhD	-52
sdhA_750949	750949	GTAAACGCTCCGCCAA	9.102738	sdhA	-399
sucB_756404_c	756404	GTAGACGGTACGCAAA	7.6691184	sucB	-559
mngR_761385	761385	GTAAATAATACAAATA	9.976614	mngR	-54
mngA_761385	761385	GTAAATAATACAAATA	9.976614	mngA	-40
mngB_763249_c	763249	GTAAAAAGAGCGAGAA	10.811628	mngB	-170
cydA_766516_c	766516	GTAACTTTAGTGACAT	7.5437727	cydA	-383
cydA_766647	766647	GTAATTTAGCTATAAA	9.256223	cydA	-252
cydA_766783_c	766783	ACAAAAACGGCGTAAA	8.600859	cydA	-116
cydB_768346_c	768346	GTATACAGGCCGCAAA	8.01322	cydB	-137
cydX_769050	769050	GCAACCTATCTGCAAA	8.171778	cydX	-587
ybgC_770000_c	770000	GCAAGCAATGGGCAAA	8.820883	ybgC	-193
ybgC_770107_c	770107	GTTAAGGGAGCGTAAA	10.61596	ybgC	-86
ybgC_770203	770203	GTAAAGTGAATACAAC	8.884991	ybgC	on
tolQ_770000_c	770000	GCAAGCAATGGGCAAA	8.820883	tolQ	-594
tolQ_770107_c	770107	GTTAAGGGAGCGTAAA	10.61596	tolQ	-487
tolQ_770203	770203	GTAAAGTGAATACAAC	8.884991	tolQ	-391
tolR_771083	771083	GTAAAACAAGCAACAC	9.714626	tolR	-207
tolR_771203	771203	GTAAACAAACTGGAAC	7.9569173	tolR	-87
tolR_771245_c	771245	GCAGAATCGCGGTAAA	7.769981	tolR	-45
tolA_771203	771203	GTAAACAAACTGGAAC	7.9569173	tolA	-580
tolA_771245_c	771245	GCAGAATCGCGGTAAA	7.769981	tolA	-538
tolB_772771	772771	GTAATACTAAAAACAA	7.3437304	tolB	-410
pal_774058	774058	GTAACAATACCGAACC	7.389773	pal	-450
pal_774223	774223	GTAAATTTATGGTAAT	12.729241	pal	-285
ybgF_774915	774915	GTACCTGCAGGGTAAA	7.575004	ybgF	-124
ybgF_775081_c	775081	GTAACGACAGACTCAA	7.917339	ybgF	28
nadA_777324	777324	GTAAACCTGATGACAT	7.512658	nadA	-202
nadA_777536	777536	GTAAGATGAGCGTAAT	11.551918	nadA	on
zitB_780959_c	780959	GCAAGAAAAACGCCAG	7.963658	zitB	-680
ybgS_780959_c	780959	GCAAGAAAAACGCCAG	7.963658	ybgS	-186
aroG_780959_c	780959	GCAAGAAAAACGCCAG	7.963658	aroG	-115
gpmA_783118	783118	GCAATGCTTACGCATA	7.342342	gpmA	-67
galM_784228_c	784228	GTTAACTTTGCGTAAC	7.3923726	galM	50
galK_785427_c	785427	GTAAGAAATGAGTCTG	7.909974	galK	on
galK_785971_c	785971	GTCAGATTTGGGCAAA	8.680218	galK	-536
galK_786056_c	786056	GCAGAACTGGGGAAAA	8.398771	galK	-621
galE_787611_c	787611	ATAAAAAACGGCTAAA	7.3640747	galE	-100
modF_789807_c	789807	GCAAATCCAGCAAAAA	10.170105	modF	-563
modE_790614	790614	GCAGATGAAGGGAAAA	7.8633585	modE	-514
acrZ_789807_c	789807	GCAAATCCAGCAAAAA	10.170105	acrZ	-407
modA_790614	790614	GCAGATGAAGGGAAAA	7.8633585	modA	70
modC_791419_c	791419	GCAACGCACCAGTAAC	8.793164	modC	-576
modC_791729_c	791729	GTAACGTGATAGTAAA	12.858055	modC	-266
ybhA_794352	794352	GTAACGTGAGCGTAAC	12.807573	ybhA	-465
ybhD_796169	796169	GTAACCATATCGCAAT	8.450803	ybhD	-138
ybhD_796272_c	796272	GTAAATGTTCCGCTAA	10.628201	ybhD	-241
ybhD_796339	796339	GTAACGATCTGGAAAT	8.649982	ybhD	-308
ybhD_796689_c	796689	GGAAAGTGAGCGCAAC	8.2925415	ybhD	-658
ybhH_796169	796169	GTAACCATATCGCAAT	8.450803	ybhH	-31
ybhH_796272_c	796272	GTAAATGTTCCGCTAA	10.628201	ybhH	58
ybhI_796689_c	796689	GGAAAGTGAGCGCAAC	8.2925415	ybhI	-639
ybhC_802806	802806	GAAACGGGAAGGTAAA	7.6822124	ybhC	-69
ybhC_802817	802817	GTAAAAAGACAAAAAG	9.75427	ybhC	-80
ybhC_802930	802930	GGAAATGAACGTTAAA	7.721588	ybhC	-193
ybhC_803137	803137	GTAATACGCGGGTATC	7.905197	ybhC	-400
bioA_804723	804723	GTAAACCAAATTGAAA	7.535091	bioA	-10
bioA_804982	804982	GCAAAGCTCGCGCTAC	7.4847074	bioA	-269
bioB_804723	804723	GTAAACCAAATTGAAA	7.535091	bioB	-62
bioF_805705	805705	GCAACTGTTCCGCAAA	9.014416	bioF	-117
bioC_806413	806413	GTAACGCAACAGCACA	8.402672	bioC	-550
uvrB_808834_c	808834	GTCAATCATGAGCAAA	11.497718	uvrB	-133
ybhK_812242	812242	GTATATCAAAGTAAAA	8.662061	ybhK	-139
ybhK_812337	812337	GTAAAAATCTCATTTA	7.333283	ybhK	-234
moaA_812242	812242	GTATATCAAAGTAAAA	8.662061	moaA	-243
moaA_812337	812337	GTAAAAATCTCATTTA	7.333283	moaA	-148
moaC_813941	813941	GTACCGCATGGGAAAA	8.180449	moaC	-70
moaD_813941	813941	GTACCGCATGGGAAAA	8.180449	moaD	-548
moaD_814270	814270	GCAAAGTTGAAGTCAA	10.397196	moaD	-219
moaE_814270	814270	GCAAAGTTGAAGTCAA	10.397196	moaE	-466
ybhM_815647_c	815647	GTATAGACAATGAATA	8.602476	ybhM	-587
ybhM_815942	815942	GTCGAACCTGCGCAAA	7.813503	ybhM	-292
ybhM_816263	816263	GCAAAACAGCAATAAA	10.469947	ybhM	15
ybhP_819889	819889	GTAAAGCCTTTGTGAA	10.373723	ybhP	49
ybhP_820137_c	820137	GTAAATGCAACATAAT	9.782569	ybhP	-184
ybhQ_819889	819889	GTAAAGCCTTTGTGAA	10.373723	ybhQ	-182
ybhQ_820137_c	820137	GTAAATGCAACATAAT	9.782569	ybhQ	52
ybhF_824728	824728	GTAAACACCGTGCCAC	7.8229985	ybhF	-291
ybhF_825065_c	825065	GTGAAACAGGCGCAAG	8.887493	ybhF	-628
ybiB_830630	830630	TTAAAAAGAAAGAAAA	9.049612	ybiB	-59
ybiC_831106_c	831106	GCAACGTTGGCGTAAT	8.868723	ybiC	-686
ybiC_831505	831505	GCAAAAGATCCGGAAA	8.778072	ybiC	-287
ybiJ_833571	833571	GTCACAGCAGCGTTAA	8.188828	ybiJ	-190
ybiI_834225_c	834225	GTAAAACTCCCGGCAG	7.6427836	ybiI	-313
ybiI_834438	834438	GCAAGGCCGCGGCAAA	7.529158	ybiI	-526
fiu_836970_c	836970	GGAAAACAATCGCAAT	8.790688	fiu	2
fiu_837200	837200	ACAAAACAGACGAAAA	7.613054	fiu	-213
fiu_837429_c	837429	GCAACCGATGAGTAAC	7.342385	fiu	-442
fiu_837572	837572	GCAAATGACGCAAAAA	8.771556	fiu	-585
mcbA_837429_c	837429	GCAACCGATGAGTAAC	7.342385	mcbA	68
mcbA_837572	837572	GCAAATGACGCAAAAA	8.771556	mcbA	-60
mcbA_837749_c	837749	GTAAGATACCCGCATA	8.563142	mcbA	-237
rlmF_837200	837200	ACAAAACAGACGAAAA	7.613054	rlmF	-573
rlmF_837429_c	837429	GCAACCGATGAGTAAC	7.342385	rlmF	-344
rlmF_837572	837572	GCAAATGACGCAAAAA	8.771556	rlmF	-201
rlmF_837749_c	837749	GTAAGATACCCGCATA	8.563142	rlmF	-24
glnP_843079_c	843079	GTGAAAAGCGTGAAAG	7.525806	glnP	-504
glnH_843669	843669	GTAAAACCTGATGAAA	7.695164	glnH	-209
glnH_843720_c	843720	GTAAATTTTTTGTATC	10.030871	glnH	-260
dps_844471	844471	GTAACAAGCGTGAAAA	13.127377	dps	-104
rhtA_845522_c	845522	GTAAAATGCCGGTCTG	7.6340065	rhtA	16
rhtA_845721	845721	GGAAAACATGCGTAAT	11.776357	rhtA	-168
rhtA_845727_c	845727	GTAAGTATTACGCATG	8.156735	rhtA	-174
ompX_845522_c	845522	GTAAAATGCCGGTCTG	7.6340065	ompX	-369
ompX_845721	845721	GGAAAACATGCGTAAT	11.776357	ompX	-170
ompX_845727_c	845727	GTAAGTATTACGCATG	8.156735	ompX	-164
ybiP_848238	848238	GCAAATCCGACAAAAA	8.626842	ybiP	-185
mntS_849069_c	849069	GTAAACAAACGAAAAG	9.323784	mntS	-616
mntR_848238	848238	GCAAATCCGACAAAAA	8.626842	mntR	-386
ybiR_849069_c	849069	GTAAACAAACGAAAAG	9.323784	ybiR	-19
ybiR_849182_c	849182	GCAAAGGGCACGAAAA	10.966614	ybiR	80
ybiT_850865	850865	GTAATAAAGACGCATC	7.41721	ybiT	-539
ybiU_854625	854625	GTAAAAAGAAGGGAAA	12.065249	ybiU	-108
ybiU_854772_c	854772	GCAATGCTGCGGAAAA	8.472574	ybiU	-255
ybiW_858076	858076	GTAAGGTCGCGGTTAA	8.322671	ybiW	-14
moeA_861810	861810	GTAAATTCCATGAAAA	13.664848	moeA	on
moeA_862232_c	862232	GTAAAGACAGCGCCAA	13.785633	moeA	-412
iaaA_861441	861441	GTAAAACGCACGCCAT	9.321804	iaaA	-568
iaaA_861810	861810	GTAAATTCCATGAAAA	13.664848	iaaA	-199
gsiA_862949	862949	GTATCTACCGTGAAAA	8.507613	gsiA	-12
gsiB_864193_c	864193	GTAAGGGTCCTGAAAA	10.246426	gsiB	-659
gsiB_864650_c	864650	GTAATTTACGCGTATA	10.861542	gsiB	-202
yliE_867839_c	867839	GCAATAATCACGTTAG	7.90599	yliE	-581
yliE_867964_c	867964	GCAACAAAACGGTCAT	7.508928	yliE	-456
yliF_870461	870461	GTAAACAAGGGGTACG	9.65167	yliF	-315
yliF_870772	870772	GTAAAAGAGTAGTTTA	8.217456	yliF	-4
rimO_873586	873586	GCGAAGGAAATGTAAA	8.639655	rimO	-95
bssR_873586	873586	GCGAAGGAAATGTAAA	8.639655	bssR	-103
yliI_873586	873586	GCGAAGGAAATGTAAA	8.639655	yliI	-597
gstB_875991	875991	GTAAAGTTAACTTTTA	7.7838626	gstB	-55
gstB_876084_c	876084	TTAAAGAAACCGTAAG	10.759906	gstB	-148
gstB_876232_c	876232	GCAAAAAGGAATAAAA	7.562563	gstB	-296
dacC_875991	875991	GTAAAGTTAACTTTTA	7.7838626	dacC	-177
dacC_876084_c	876084	TTAAAGAAACCGTAAG	10.759906	dacC	-84
dacC_876232_c	876232	GCAAAAAGGAATAAAA	7.562563	dacC	50
ybjG_878987	878987	TTAAATAAAACTTAAA	8.864148	ybjG	-143
ybjG_879188_c	879188	GTAAAGCACCAGACAG	10.211028	ybjG	-344
ybjG_879199_c	879199	GTTGAAAATTCGTAAA	7.507772	ybjG	-355
mdfA_878987	878987	TTAAATAAAACTTAAA	8.864148	mdfA	-127
mdfA_879188_c	879188	GTAAAGCACCAGACAG	10.211028	mdfA	60
mdfA_879199_c	879199	GTTGAAAATTCGTAAA	7.507772	mdfA	71
ybjH_880637	880637	GTAAAGCCCATTAAAA	11.003476	ybjH	34
ybjI_881951	881951	GCAACGCGACTGTAAC	9.409836	ybjI	-364
ybjI_882014	882014	GTAAAACCGGCATAAA	14.323821	ybjI	-427
ybjJ_882946_c	882946	GCATGTATTCCGTAAA	7.707472	ybjJ	-151
ybjJ_883054_c	883054	GTAAAACTGCTGAACG	8.87539	ybjJ	-259
rcdA_882946_c	882946	GCATGTATTCCGTAAA	7.707472	rcdA	68
ybjL_885281_c	885281	GTAAACAAGAAGTTAG	10.289996	ybjL	-6
ybjL_885385	885385	GTAAAGTAACAATATA	9.826808	ybjL	-110
ybjL_885495	885495	GCCACACTGGCGAAAA	7.622808	ybjL	-220
ybjM_885017	885017	GAAAAAAAATGGAAAA	10.111899	ybjM	-513
ybjM_885281_c	885281	GTAAACAAGAAGTTAG	10.289996	ybjM	-249
ybjM_885385	885385	GTAAAGTAACAATATA	9.826808	ybjM	-145
ybjM_885495	885495	GCCACACTGGCGAAAA	7.622808	ybjM	-35
grxA_886237	886237	GTAATGATCACGCTAA	9.458422	grxA	-28
grxA_886886_c	886886	GTAAATGGCGGTTAAA	10.852221	grxA	-677
ybjC_886037_c	886037	GTAAACCCGTAGAAAC	8.3527775	ybjC	-317
ybjC_886237	886237	GTAATGATCACGCTAA	9.458422	ybjC	-117
nfsA_886037_c	886037	GTAAACCCGTAGAAAC	8.3527775	nfsA	-588
nfsA_886237	886237	GTAATGATCACGCTAA	9.458422	nfsA	-388
rimK_886886_c	886886	GTAAATGGCGGTTAAA	10.852221	rimK	-522
rimK_887135_c	887135	GTAAACGCGGCTTAAG	8.637924	rimK	-273
ybjN_888364_c	888364	GCACAGCTTACGCAAA	7.572307	ybjN	-34
potI_892164_c	892164	GGCACGTAAGCGTAAA	8.162886	potI	-361
artJ_896389	896389	TTAACGACCAGGTAAA	7.924417	artJ	-358
artQ_897941_c	897941	GCAAAACGGGCGTATC	8.789988	artQ	-235
artI_898438_c	898438	ATAACAACAATGAAAA	7.896982	artI	on
artI_899091	899091	GTAACACCAGCGTTTC	7.589771	artI	-647
artP_899091	899091	GTAACACCAGCGTTTC	7.589771	artP	84
ybjP_900312	900312	GCAAAACGGCAGTATG	7.566928	ybjP	-389
amiD_900312	900312	GCAAAACGGCAGTATG	7.566928	amiD	-42
ybjS_902765	902765	GCAAAATAACCGTACT	7.589683	ybjS	-556
ltaE_904990_c	904990	GTAGAAAAAGCGTCTG	7.9577327	ltaE	-240
ltaE_905376	905376	GTGAAAATAGCGTCAT	7.4307027	ltaE	-626
poxB_907110_c	907110	GTAACTATCCGGTAAC	11.234501	poxB	-605
hcr_907955_c	907955	GTAAATATCGCTTTAA	10.641721	hcr	-349
hcp_909179_c	909179	GTAAAACGGCGGAAAC	11.222193	hcp	76
hcp_909287_c	909287	GTATATTAAATATAAC	8.020608	hcp	-17
ybjE_910382	910382	GTAAAGTTGCAATTAA	8.245045	ybjE	-69
ybjE_910453_c	910453	GTAATTAAAGCGCAAG	12.578585	ybjE	-140
ybjE_910557_c	910557	GTAACATCCCTGTAAA	13.442002	ybjE	-244
aqpZ_911764_c	911764	GCAAAAACAACAAAAT	7.4461594	aqpZ	-261
aqpZ_911896	911896	GTAAAGGATAAGTCAC	11.245439	aqpZ	-393
ybjD_911394	911394	GCAAAACCAATGCCTA	7.5293374	ybjD	-520
ybjD_911764_c	911764	GCAAAAACAACAAAAT	7.4461594	ybjD	-150
ybjD_911896	911896	GTAAAGGATAAGTCAC	11.245439	ybjD	-18
ybjX_915153	915153	GTGAAACAGGCGCAAA	10.367486	ybjX	-577
ybjX_915185	915185	GCAAATCAAGCGCAAT	11.037558	ybjX	-609
macB_915153	915153	GTGAAACAGGCGCAAA	10.367486	macB	-635
macB_915185	915185	GCAAATCAAGCGCAAT	11.037558	macB	-603
cspD_918062	918062	GCAAATCTTATACAAG	8.1901455	cspD	-16
cspD_918164	918164	GTCAAGCATTTGACAG	7.582813	cspD	-118
cspD_918227_c	918227	GTCACATTCCTGTCAA	7.590458	cspD	-181
cspD_918373	918373	GTAAAACGAACGACTG	9.170294	cspD	-327
cspD_918495_c	918495	GTAACACGTCAATAAC	8.019526	cspD	-449
cspD_918583_c	918583	GTAAAGACTCCGCAAA	14.944447	cspD	-537
clpS_917746	917746	GTAATTTTTGAGATAA	8.1809435	clpS	-608
clpS_918062	918062	GCAAATCTTATACAAG	8.1901455	clpS	-292
clpS_918164	918164	GTCAAGCATTTGACAG	7.582813	clpS	-190
clpS_918227_c	918227	GTCACATTCCTGTCAA	7.590458	clpS	-127
clpS_918373	918373	GTAAAACGAACGACTG	9.170294	clpS	5
clpA_918062	918062	GCAAATCTTATACAAG	8.1901455	clpA	-643
clpA_918164	918164	GTCAAGCATTTGACAG	7.582813	clpA	-541
clpA_918227_c	918227	GTCACATTCCTGTCAA	7.590458	clpA	-478
clpA_918373	918373	GTAAAACGAACGACTG	9.170294	clpA	-332
clpA_918495_c	918495	GTAACACGTCAATAAC	8.019526	clpA	-210
clpA_918583_c	918583	GTAAAGACTCCGCAAA	14.944447	clpA	-122
serW_921629_c	921629	GTAAAAGGTCGGTTTA	8.570857	serW	-202
serW_921772_c	921772	GTAAAATGCGCAAAAA	11.627303	serW	-345
serW_921913	921913	GTATCACTACCGTAAT	9.166774	serW	-486
infA_921913	921913	GTATCACTACCGTAAT	9.166774	infA	-14
infA_922388_c	922388	GGAAAATGCGTCTAAA	7.3354917	infA	-489
cydC_924607_c	924607	GTATAAACGTCATAAA	9.125206	cydC	29
cydC_924918	924918	GTAACGCACGGGCCAC	8.339166	cydC	-267
cydC_925299	925299	GCAAAGTAAAGTTCAG	7.3813634	cydC	-648
cydD_926390_c	926390	GTCAAAAAGAGTTAAC	7.530472	cydD	13
cydD_926504_c	926504	GTAAAGAAGGCGACAC	11.227637	cydD	-86
cydD_926524	926524	GTTACTGATTTGTAAA	7.2968535	cydD	-106
cydD_926814_c	926814	GCAAAACAGCGATAAC	8.459439	cydD	-396
trxB_927562	927562	GTAAAAAAAGAGTATG	13.992457	trxB	-56
trxB_927827	927827	GTAAATACCATGTTTA	9.681168	trxB	-321
lrp_927562	927562	GTAAAAAAAGAGTATG	13.992457	lrp	-474
lrp_927827	927827	GTAAATACCATGTTTA	9.681168	lrp	-209
ftsK_928277_c	928277	GTAATCTCAACGAATA	7.2956614	ftsK	-388
ftsK_928422	928422	GTCAGCCTACCGTAAG	7.8407655	ftsK	-243
ftsK_928558	928558	GCAAAATCGGCGTATT	7.3779235	ftsK	-107
lolA_932819	932819	GGAATAATGATGAAAA	8.207164	lolA	on
rarA_932819	932819	GGAATAATGATGAAAA	8.207164	rarA	-616
serS_934723	934723	GCAAGATTGGCGAAAA	9.941057	serS	-146
serS_934790_c	934790	GCAACGATAACATTAA	7.5887523	serS	-79
dmsA_936247_c	936247	GTAAGTGAGGAGTAAT	8.7887745	dmsA	-153
ycaD_940688_c	940688	GTAAAAAACAGTTAAT	10.870779	ycaD	-624
ycaD_940710_c	940710	GTAAAAGCTGTCAAAG	8.809669	ycaD	-602
ycaM_942213_c	942213	GTAAAGCCAGCGGCAC	7.527198	ycaM	-457
ycaM_942333_c	942333	GTAAATGACGGGCCAA	11.284886	ycaM	-337
ycaM_942635_c	942635	GTAAAACGAGGGATTA	9.49125	ycaM	-35
ycaN_944987	944987	GCAAAGAAAGTGGCAA	8.101747	ycaN	22
ycaN_945211	945211	GCAATGGAGCGGAAAA	7.474563	ycaN	-187
ycaK_944691	944691	GTAAAGACATTAAAAA	11.571959	ycaK	-418
ycaK_944987	944987	GCAAAGAAAGTGGCAA	8.101747	ycaK	-122
pflA_946455	946455	GGAAAAAGGTGATAAA	7.5925603	pflA	66
pflA_946689_c	946689	GTAAAAAGCGTACAAT	8.354744	pflA	-153
pflA_946836_c	946836	GGAAAACCCGGAAAAA	7.333219	pflA	-300
pflB_949518	949518	GGAAAGCCACATTAAA	7.8310747	pflB	-508
focA_950039	950039	GCAAATACGGAGTAAA	12.840786	focA	-117
focA_950196_c	950196	GTTAAATATCGGTAAT	7.5132675	focA	-274
focA_950207_c	950207	GTAATTATAAGGTTAA	11.626178	focA	-285
focA_950218_c	950218	ATAAAATAATTGTAAT	7.9117303	focA	-296
focA_950321_c	950321	GCAAAATAAAATCAAA	9.273502	focA	-399
focA_950552	950552	GTAATAACAACGTTTG	7.57538	focA	-630
ycaO_952450_c	952450	GTAATAAAGACGATAA	10.344386	ycaO	-362
serC_952450_c	952450	GTAATAAAGACGATAA	10.344386	serC	-644
aroA_953672_c	953672	GTAAATTACACCATAA	7.4094667	aroA	-581
cmk_956171_c	956171	GCAACGATCGCATAAG	8.429299	cmk	-471
ihfB_958979	958979	GTAAAAACCGCGCAAT	12.334222	ihfB	-290
ycaI_959807_c	959807	GGAAAAATTCCGCTAA	8.343321	ycaI	32
ycaI_959854_c	959854	GAAACGCAAGGGTTAA	7.3652906	ycaI	79
msbA_961928	961928	GTCAAACAACGGTCAA	11.805587	msbA	-134
ycaQ_964647	964647	GTAAGCGCCGGGCAAA	8.238179	ycaQ	-183
ycaR_966174	966174	GGAAAACTTTGGTATA	9.400322	ycaR	46
ycaR_966185	966185	GTATAACCAGGAAAAA	9.090649	ycaR	57
kdsB_966174	966174	GGAAAACTTTGGTATA	9.400322	kdsB	-119
kdsB_966185	966185	GTATAACCAGGAAAAA	9.090649	kdsB	-108
kdsB_966301	966301	GTAAATCATGAGTTTT	7.5258307	kdsB	on
ycbJ_967108_c	967108	GAAAAATTGAGGAAAA	8.651337	ycbJ	-85
ycbJ_967260	967260	GTATTGAGTGCGTCAA	8.290948	ycbJ	53
mukF_969592	969592	GCAAATTATGGGTAAG	13.218682	mukF	-168
mukF_969757	969757	GCAGAGCAAGGATAAA	8.241444	mukF	-3
mukE_970663_c	970663	GTAACCGCTGAGCAAA	9.320742	mukE	-400
mukB_971247_c	971247	TTATAACGCGCGTAAA	7.3463154	mukB	-520
mukB_971299_c	971299	GGAACGTGGGCGTAAA	9.456829	mukB	-468
mukB_971468	971468	GCAAAACTGCTGAAAC	9.750928	mukB	-299
ldtD_976328_c	976328	GTAAAGAAGTTTAAAG	9.400087	ldtD	-160
ldtD_976452	976452	GTAAAATAACAGCCTG	7.435526	ldtD	-36
ycbK_978443_c	978443	GTAAAGCAGACGTCAA	15.512323	ycbK	-73
ycbL_978443_c	978443	GTAAAGCAGACGTCAA	15.512323	ycbL	-648
ycbL_978735_c	978735	GGAAAAAATGGTTAAG	9.168268	ycbL	-356
aspC_981210_c	981210	GTAAATCTCCCGTTAC	10.864239	aspC	-45
aspC_981607_c	981607	GCCAACAAAACGCAAG	7.3418226	aspC	-442
aspC_981735_c	981735	GTAAAAAAGCTGAACA	10.755921	aspC	-570
ompF_982634	982634	GTAACCAAAAGTAAAA	8.984143	ompF	-196
ompF_982644	982644	GTAAAATTTAAGGAAC	8.732126	ompF	-206
ompF_982700_c	982700	TTAAAATTGCTGTAAA	9.779681	ompF	-262
ompF_983094_c	983094	GTAACTGGCGTGCAAA	10.641021	ompF	-656
asnS_984454	984454	GTTAATAGTCGGAAAA	7.538469	asnS	-13
asnS_984544	984544	GCAAATGCAGCGAAAG	10.633955	asnS	-103
asnS_984753_c	984753	GTAAAACCCCTGAATA	11.047261	asnS	-312
pncB_985720	985720	GTAATAGTGATGAAAC	8.815403	pncB	77
pncB_986448_c	986448	GTAATATGGCGGAAAC	7.3763866	pncB	-636
pepN_985720	985720	GTAATAGTGATGAAAC	8.815403	pepN	-343
ssuC_990293_c	990293	GCAAAGCTAAGGAAGA	7.5109954	ssuC	-5
ssuE_993515	993515	GCAAACCAATGGTCAG	9.088752	ssuE	-547
elfD_993515	993515	GCAAACCAATGGTCAG	9.088752	elfD	-416
elfD_993918_c	993918	TTAAAAAATATGAATA	7.3946877	elfD	-13
elfD_993985_c	993985	GTAATATTGCCGTTAA	10.251332	elfD	40
elfC_993985_c	993985	GTAATATTGCCGTTAA	10.251332	elfC	-672
elfC_994172_c	994172	GTAATAATAAAGTCTG	7.710665	elfC	-485
elfC_994227_c	994227	GTACATAATGCGTAAC	10.040996	elfC	-430
elfC_994504	994504	GGAAAAGTAGTTAAAA	7.5993466	elfC	-153
elfC_994626	994626	GCAACTCAACTGTAAA	12.915856	elfC	-31
elfG_997132_c	997132	GTAAACCCGCCATATA	7.5331235	elfG	-116
elfG_997197_c	997197	GTAATTGATATGACAA	9.22934	elfG	-51
elfG_997232_c	997232	GTAATCGCAGAGTTAA	7.701911	elfG	-16
ycbV_998866_c	998866	GTAAACCAGATCAAAA	9.361061	ycbV	-14
ycbF_998866_c	998866	GTAAACCAGATCAAAA	9.361061	ycbF	-522
ycbF_999145_c	999145	GAAAAGGTGACGTCAA	7.563489	ycbF	-243
ycbF_999367	999367	GTAAAGTGAATGCCAG	10.698728	ycbF	-21
pyrD_1000087	1000087	GCAAAGAAGGAGCAAA	12.241768	pyrD	-122
pyrD_1000131_c	1000131	GCAAAAAAAACGCAAA	15.125597	pyrD	-78
zapC_1001173_c	1001173	ATAAAACCAGAATAAA	8.03898	zapC	-220
zapC_1001209_c	1001209	GTAACGATTTCTTTAA	8.338655	zapC	-184
zapC_1001317_c	1001317	GTACAAAATGTCTAAA	8.484928	zapC	-76
zapC_1001431_c	1001431	GTAATACCAACGCCAG	9.51647	zapC	24
ycbX_1003286	1003286	GTAAAAGTGACGATAT	8.214595	ycbX	-230
rlmL_1002815	1002815	GCAAAACGAACATATG	7.6702437	rlmL	-470
rlmL_1003286	1003286	GTAAAAGTGACGATAT	8.214595	rlmL	on
uup_1004915	1004915	GCAAAGATTTCCTCAA	7.745654	uup	-490
pqiA_1006799_c	1006799	GTCAAGAATCAATAAG	8.156406	pqiA	-643
pqiA_1007417	1007417	GTTAGTCATCTGTAAA	8.008769	pqiA	-25
pqiB_1008526_c	1008526	ATAACGAAAACGTCAA	8.299035	pqiB	-174
pqiC_1009804_c	1009804	GTAAACCACGTTTCAA	9.823129	pqiC	-533
rmf_1011052_c	1011052	GCAAAATTCACGCCAC	7.652384	rmf	-104
ompA_1015501_c	1015501	GCAAAAAATGAAAAAG	9.054677	ompA	on
ompA_1015689	1015689	GTCAGGCATATGAAAA	9.648623	ompA	-180
ompA_1015850_c	1015850	GTAAATTTAGGATTAA	10.787865	ompA	-341
sulA_1016774	1016774	GTAAAACATCCGCCTG	9.059263	sulA	-399
sulA_1016931	1016931	GCAATACCCGGGAAAG	7.994799	sulA	-556
sulA_1017027	1017027	GTATACTTGGGGCAAA	8.527155	sulA	-652
yccS_1019396_c	1019396	GTAGAAACAGCGCAAG	10.7159	yccS	-57
yccS_1019704	1019704	GTAAAAATCAGCACAA	8.60661	yccS	-365
yccF_1020313	1020313	GCAACAAATCCGCCAG	7.6082077	yccF	-509
yccF_1020479_c	1020479	GGAAAAAATCCGCATA	8.581129	yccF	-675
helD_1019396_c	1019396	GTAGAAACAGCGCAAG	10.7159	helD	-516
helD_1019704	1019704	GTAAAAATCAGCACAA	8.60661	helD	-208
mgsA_1022491_c	1022491	GTAATCTGTAGGAAAG	7.9238744	mgsA	-20
yccT_1023187	1023187	GCAAACATAATGCAAT	8.566504	yccT	27
yccT_1023276_c	1023276	GTATGATTAAAGAAAA	8.577404	yccT	-47
yccU_1023187	1023187	GCAAACATAATGCAAT	8.566504	yccU	-200
yccU_1023276_c	1023276	GTATGATTAAAGAAAA	8.577404	yccU	-111
hspQ_1024197_c	1024197	TTATATCAAAGGTAAA	8.04084	hspQ	-20
rlmI_1025417_c	1025417	GTAAATTATGAGTGTA	7.35395	rlmI	on
rlmI_1025463_c	1025463	GGAAAACTCCGGACAA	7.7586136	rlmI	-38
rlmI_1025473_c	1025473	GCAAATCCATGGAAAA	11.552472	rlmI	-48
rlmI_1025794_c	1025794	GTAAAATGTATTTAAC	10.616903	rlmI	-369
rlmI_1026093_c	1026093	GTAAAGAGATAGAAAC	11.326782	rlmI	-668
yccX_1024926_c	1024926	GTAAAAAAGAAGGAAT	8.111769	yccX	-579
yccX_1025162_c	1025162	GCAACAAGCACAAAAA	7.325994	yccX	-343
yccX_1025176	1025176	GCAAACGGCGGGAAAA	8.623152	yccX	-329
yccX_1025417_c	1025417	GTAAATTATGAGTGTA	7.35395	yccX	-88
yccX_1025463_c	1025463	GGAAAACTCCGGACAA	7.7586136	yccX	-42
yccX_1025473_c	1025473	GCAAATCCATGGAAAA	11.552472	yccX	-32
tusE_1026093_c	1026093	GTAAAGAGATAGAAAC	11.326782	tusE	16
tusE_1026158	1026158	GTAACAAAAAACAAAG	8.541625	tusE	-34
yccA_1026944_c	1026944	GTAAAGATGGGTAAAA	11.4576645	yccA	-70
hyaA_1026944_c	1026944	GTAAAGATGGGTAAAA	11.4576645	hyaA	-636
hyaD_1030729_c	1030729	GCAAAACCACGGTAAA	14.5662775	hyaD	-482
hyaD_1030988_c	1030988	GCAAAAATAGCGTACT	9.006969	hyaD	-223
hyaD_1031201	1031201	GCAAAATAAGTAACAA	8.381154	hyaD	-10
hyaE_1031201	1031201	GCAAAATAAGTAACAA	8.381154	hyaE	-594
hyaE_1031889_c	1031889	GTAAGCCAGTCGTCAA	9.546086	hyaE	80
hyaF_1031889_c	1031889	GTAAGCCAGTCGTCAA	9.546086	hyaF	-301
cbdA_1032712_c	1032712	GTAACTCATGCGCCAA	11.944467	cbdA	-469
cbdA_1033059	1033059	GTAAAAAGACGGTAAG	15.570149	cbdA	-122
cbdX_1035396_c	1035396	GTAACCCGCCAGCAAA	8.728569	cbdX	-490
cbdX_1035647_c	1035647	GTGAAAATCACGCCAA	7.367432	cbdX	-239
appA_1035396_c	1035396	GTAACCCGCCAGCAAA	8.728569	appA	-662
appA_1035647_c	1035647	GTGAAAATCACGCCAA	7.367432	appA	-411
gfcC_1044251_c	1044251	GAAAAACAGTGGCAAA	8.561494	gfcC	-104
gfcC_1044436_c	1044436	GTAACGCGCTGGCAAT	7.500115	gfcC	-289
gfcB_1045194_c	1045194	GGAAAAGTTATGAAAC	8.269323	gfcB	-406
gfcA_1045194_c	1045194	GGAAAAGTTATGAAAC	8.269323	gfcA	on
cspH_1046910	1046910	GTAAAATATGTCTAAT	10.575204	cspH	-279
cspH_1047005_c	1047005	GTGAAATGGACGAAAA	8.260156	cspH	-374
cspG_1046484	1046484	GTAATCCTGGTATAAG	7.752943	cspG	-418
cspG_1046910	1046910	GTAAAATATGTCTAAT	10.575204	cspG	on
ymcE_1046910	1046910	GTAAAATATGTCTAAT	10.575204	ymcE	-378
ymcE_1047005_c	1047005	GTGAAATGGACGAAAA	8.260156	ymcE	-283
gnsA_1046910	1046910	GTAAAATATGTCTAAT	10.575204	gnsA	-598
gnsA_1047005_c	1047005	GTGAAATGGACGAAAA	8.260156	gnsA	-503
gnsA_1047388	1047388	GTATAGTAAGCGATAA	9.762134	gnsA	-120
gnsA_1047479_c	1047479	GCAACACGCCAGTAAG	9.012639	gnsA	-29
torR_1053710	1053710	GTATGAAGAATATAAA	7.811235	torR	-300
torR_1054068_c	1054068	GTAACTGGTGGGCAAT	7.696359	torR	-658
torC_1053068_c	1053068	GTAGTACGGGTGAAAA	7.3460164	torC	-457
torA_1054068_c	1054068	GTAACTGGTGGGCAAT	7.696359	torA	-629
torD_1056867	1056867	GTAAAGAGCCAGTATT	8.052268	torD	-373
cbpM_1058920_c	1058920	GTCAATTTTCGGTCAG	7.872644	cbpM	-609
cbpM_1058992_c	1058992	GCAATTTAACCGTCAG	7.5962377	cbpM	-681
cbpA_1059652	1059652	GTAAAGTAAATGAAGA	10.106965	cbpA	-421
cbpA_1059657	1059657	GTAAATGAAGAGGATA	7.359656	cbpA	-426
cbpA_1059688	1059688	GTGAATCACTAGAAAA	7.3915186	cbpA	-457
cbpA_1059744_c	1059744	GCAATATTCTCATAAA	7.4773593	cbpA	-513
cbpA_1059801_c	1059801	GTATAGTATATGTAAT	10.510394	cbpA	-570
yccE_1058920_c	1058920	GTCAATTTTCGGTCAG	7.872644	yccE	-557
yccE_1058992_c	1058992	GCAATTTAACCGTCAG	7.5962377	yccE	-485
agp_1060413_c	1060413	GTAAATGCAGGATACA	8.037745	agp	-613
agp_1060534_c	1060534	ATAAATAATGAGCAAA	9.104531	agp	-492
agp_1060740	1060740	GCAATTTAATGGCAAA	8.637718	agp	-286
agp_1060895	1060895	GCATAGTTTGCGTCAA	8.848819	agp	-131
wrbA_1063293	1063293	GTAATTTTGTCGCAAA	10.28981	wrbA	-129
wrbA_1063601	1063601	GTAAAAAAGGTGGACA	7.896336	wrbA	-437
wrbA_1063667	1063667	GTAAAAAAGGTGGTAA	9.281458	wrbA	-503
ymdF_1063293	1063293	GTAATTTTGTCGCAAA	10.28981	ymdF	-229
ymdF_1063601	1063601	GTAAAAAAGGTGGACA	7.896336	ymdF	65
rutF_1066301	1066301	ATAAATCTCCCGTAAC	7.7479334	rutF	-491
rutF_1066444	1066444	GTAACAGGCTGGCAAG	8.512992	rutF	-634
rutF_1066468	1066468	GTAACAGAGCATTAAA	9.094083	rutF	-658
rutE_1066444	1066444	GTAACAGGCTGGCAAG	8.512992	rutE	-33
rutE_1066468	1066468	GTAACAGAGCATTAAA	9.094083	rutE	-57
rutD_1067433_c	1067433	GGAAACTATCCGCAAG	7.4301534	rutD	-212
rutC_1068020_c	1068020	GAAAACCATGCGTAAG	9.795465	rutC	-405
rutA_1069431	1069431	GTAAAGTGAAAGTCAG	12.008056	rutA	21
rutA_1069497	1069497	GCAAAGCGGATGCCAG	7.434976	rutA	-30
rutA_1069568	1069568	GTAAAAAGTGGACTAA	8.963333	rutA	-101
rutA_1069659_c	1069659	GCAACAGGATAGCAAA	7.892685	rutA	-192
rutA_1069715	1069715	GAAAACAACGGGTAAA	9.832224	rutA	-248
rutA_1069743	1069743	GTAAGCGCGAAGAAAA	7.4913826	rutA	-276
rutR_1069148	1069148	GCAGCAGTGGCGTAAA	7.4502864	rutR	-535
rutR_1069431	1069431	GTAAAGTGAAAGTCAG	12.008056	rutR	-252
rutR_1069497	1069497	GCAAAGCGGATGCCAG	7.434976	rutR	-186
rutR_1069568	1069568	GTAAAAAGTGGACTAA	8.963333	rutR	-115
rutR_1069659_c	1069659	GCAACAGGATAGCAAA	7.892685	rutR	-24
rutR_1069715	1069715	GAAAACAACGGGTAAA	9.832224	rutR	18
rutR_1069743	1069743	GTAAGCGCGAAGAAAA	7.4913826	rutR	46
putA_1074611	1074611	GTAAATGGTGTGTTAA	12.433906	putA	-273
putP_1074611	1074611	GTAAATGGTGTGTTAA	12.433906	putP	-135
phoH_1080340	1080340	GTTAAATATAAGTAAA	11.219769	phoH	-93
pgaD_1082180	1082180	GTAAACATAACGTACA	12.58204	pgaD	-205
pgaB_1085734	1085734	GAAAAATCAGTGAAAG	8.253276	pgaB	-421
pgaA_1087796	1087796	GTAACTGAAAAGAAAG	10.826505	pgaA	-51
pgaA_1088175	1088175	GCAAACAATGTATAAA	10.9618635	pgaA	-430
pgaA_1088324	1088324	GTAGCTTTATGGAAAA	7.345207	pgaA	-579
ycdT_1087796	1087796	GTAACTGAAAAGAAAG	10.826505	ycdT	-521
ycdT_1088175	1088175	GCAAACAATGTATAAA	10.9618635	ycdT	-142
ycdT_1088324	1088324	GTAGCTTTATGGAAAA	7.345207	ycdT	on
ymdE_1090406_c	1090406	GTCAAAACAGCGTTAC	9.211585	ymdE	-540
ymdE_1090905_c	1090905	GTAAACTCTCAGTCAG	9.129471	ymdE	-41
ycdU_1090905_c	1090905	GTAAACTCTCAGTCAG	9.129471	ycdU	-379
serX_1093671_c	1093671	GTCAAAACGTCGAAAC	7.946609	serX	-563
ycdX_1093671_c	1093671	GTCAAAACGTCGAAAC	7.946609	ycdX	-649
ycdX_1093818_c	1093818	GCAACGCAGCGGAAAG	8.286204	ycdX	-502
ycdX_1093921_c	1093921	GTAACAAATTAATCAA	9.108367	ycdX	-399
ycdY_1094809_c	1094809	GTAAAAATGAGGAATT	8.744145	ycdY	-272
ycdZ_1095818_c	1095818	GTAAGCCCAGGGAAAC	8.422688	ycdZ	67
csgG_1097104	1097104	GTAACATGACGGCAAC	9.406975	csgG	21
csgG_1097216_c	1097216	GTAAAACCGGACAAAC	7.363677	csgG	-76
csgG_1097813_c	1097813	GTAACTTAACGATTAA	7.9588933	csgG	-673
csgF_1097813_c	1097813	GTAACTTAACGATTAA	7.9588933	csgF	-230
csgF_1097855	1097855	CTAAAGGCTCGGTAAA	8.597039	csgF	-272
csgF_1097982	1097982	GTAAATAACGTTTCAT	7.857709	csgF	-399
csgF_1098040_c	1098040	GTAAAAAACCGGACAC	10.16594	csgF	-457
csgE_1097982	1097982	GTAAATAACGTTTCAT	7.857709	csgE	on
csgE_1098040_c	1098040	GTAAAAAACCGGACAC	10.16594	csgE	-43
csgE_1098532	1098532	GTAATTTTCCTGTAAT	8.998535	csgE	-535
csgD_1098825	1098825	TTAAATCAAGTGTTAA	9.201907	csgD	-173
csgD_1099208_c	1099208	GTAAATACGCTGTTAT	8.642191	csgD	-556
csgD_1099219_c	1099219	TTAAAACCCACGTAAA	11.298316	csgD	-567
csgD_1099315	1099315	GTAACGCAGCGTTAAC	7.9966974	csgD	-663
csgB_1098825	1098825	TTAAATCAAGTGTTAA	9.201907	csgB	-567
csgB_1099208_c	1099208	GTAAATACGCTGTTAT	8.642191	csgB	-184
csgB_1099219_c	1099219	TTAAAACCCACGTAAA	11.298316	csgB	-173
csgB_1099315	1099315	GTAACGCAGCGTTAAC	7.9966974	csgB	-77
csgA_1099208_c	1099208	GTAAATACGCTGTTAT	8.642191	csgA	-680
csgA_1099219_c	1099219	TTAAAACCCACGTAAA	11.298316	csgA	-669
csgA_1099315	1099315	GTAACGCAGCGTTAAC	7.9966974	csgA	-573
csgA_1099633	1099633	GTAGCAACCGGGCAAA	8.169918	csgA	-255
csgC_1100099_c	1100099	GTAATAGTCAAGTCAG	8.596076	csgC	-303
csgC_1100225	1100225	GCAAAAATTCTGAAAT	9.846348	csgC	-177
ymdA_1100225	1100225	GCAAAAATTCTGAAAT	9.846348	ymdA	-630
ymdA_1100913_c	1100913	GCAATAAAAGGAAAAA	8.407407	ymdA	44
ymdA_1100914_c	1100914	GGCAATAAAAGGAAAA	7.8881016	ymdA	45
ymdB_1100913_c	1100913	GCAATAAAAGGAAAAA	8.407407	ymdB	-348
ymdB_1100914_c	1100914	GGCAATAAAAGGAAAA	7.8881016	ymdB	-347
ymdB_1101095	1101095	GTCAAAAACGCGCAAA	12.8958645	ymdB	-166
ymdB_1101119	1101119	GTAAAAGTGCAGTATC	8.724108	ymdB	-142
clsC_1101119	1101119	GTAAAAGTGCAGTATC	8.724108	clsC	-677
clsC_1101687	1101687	GTAAAAACCGTTTCAG	9.52756	clsC	-109
opgC_1104554	1104554	GTAAGACGGTTGATAA	7.5153494	opgC	-157
opgC_1104875	1104875	GCAAAGCAAGCTCAAT	7.605667	opgC	-478
opgG_1104169	1104169	GTAAAAAAAGCATGTA	7.317726	opgG	-607
opgG_1104554	1104554	GTAAGACGGTTGATAA	7.5153494	opgG	-222
opgG_1104875	1104875	GCAAAGCAAGCTCAAT	7.605667	opgG	85
opgH_1105821	1105821	GTAAAGGCAGCGTTGA	7.6386385	opgH	-483
opgH_1106070_c	1106070	GTAAAATCGACCACAA	7.5989447	opgH	-234
msyB_1109703	1109703	GTATGAAAGGCGAAAA	9.857571	msyB	-66
lpxL_1112143	1112143	GTAAATAACAAATAAT	9.927362	lpxL	-105
lpxL_1112168	1112168	GCAAATGTAGCGTAAA	14.776913	lpxL	-130
yceA_1111797_c	1111797	GTAAAATGGTGGTGAA	8.66313	yceA	-451
yceA_1111858_c	1111858	GCAAAAATTGTGCATC	8.113736	yceA	-390
yceA_1111891_c	1111891	GGAAAACTGGCGTTAC	8.021665	yceA	-357
yceA_1112143	1112143	GTAAATAACAAATAAT	9.927362	yceA	-105
yceA_1112168	1112168	GCAAATGTAGCGTAAA	14.776913	yceA	-80
yceI_1113926_c	1113926	GTATAAAAAATGAAAA	13.64687	yceI	on
yceI_1114125	1114125	GTCAAACCAGCCAAAA	8.537531	yceI	-193
yceI_1114560	1114560	GCAACACAAAAATAAC	7.921699	yceI	-628
yceJ_1114560	1114560	GCAACACAAAAATAAC	7.921699	yceJ	-58
yceJ_1115004	1115004	CTAAAACTGACGCAAA	9.696381	yceJ	-502
yceO_1115004	1115004	CTAAAACTGACGCAAA	9.696381	yceO	-101
solA_1116647	1116647	GTAAGTAAAATAAAAA	10.292693	solA	-605
bssS_1116647	1116647	GTAAGTAAAATAAAAA	10.292693	bssS	-236
bssS_1116916_c	1116916	GTCACCATAGCGAAAA	9.33515	bssS	-505
bssS_1116981	1116981	GTAAAATAACCTAATG	7.674572	bssS	-570
dinI_1116916_c	1116916	GTCACCATAGCGAAAA	9.33515	dinI	12
dinI_1116981	1116981	GTAAAATAACCTAATG	7.674572	dinI	-38
pyrC_1118176	1118176	GTAAATGGAATGACAA	11.361212	pyrC	-113
pyrC_1118300	1118300	GTAATGCCTGGTTCAA	7.9081693	pyrC	-237
grxB_1120005	1120005	GCAACGTTAACGACAG	7.4067106	grxB	-495
yceM_1121858	1121858	GCAACGTTTTTGTAAT	8.1277485	yceM	-389
yceM_1122162_c	1122162	GTAAATCACCGTCAAC	7.8569727	yceM	-85
murJ_1123255_c	1123255	GCAAAACGCCTGCAAG	9.885514	murJ	-25
flgN_1125358_c	1125358	GTAACGGTGAACTAAA	8.319149	flgN	-72
flgN_1125428_c	1125428	GCAAAACTGATGCAAC	10.392474	flgN	-142
flgN_1125608_c	1125608	GCAACACATGATAAAA	7.867039	flgN	-322
flgN_1125821_c	1125821	GTAAAAGCGGGACAAC	7.5285573	flgN	-535
flgM_1125608_c	1125608	GCAACACATGATAAAA	7.867039	flgM	-24
flgM_1125821_c	1125821	GTAAAAGCGGGACAAC	7.5285573	flgM	-237
flgA_1126414	1126414	ATAACGCGCGCGTAAA	8.623544	flgA	-95
flgA_1126848	1126848	GCAAATCAAAGGCATG	8.636516	flgA	-529
flgA_1126861_c	1126861	GTAAAACGTTCATCAT	7.79438	flgA	-542
flgB_1125821_c	1125821	GTAAAAGCGGGACAAC	7.5285573	flgB	-638
flgB_1126414	1126414	ATAACGCGCGCGTAAA	8.623544	flgB	-45
flgC_1126414	1126414	ATAACGCGCGCGTAAA	8.623544	flgC	-465
flgC_1126848	1126848	GCAAATCAAAGGCATG	8.636516	flgC	-31
flgC_1126861_c	1126861	GTAAAACGTTCATCAT	7.79438	flgC	-18
flgD_1126848	1126848	GCAAATCAAAGGCATG	8.636516	flgD	-447
flgD_1126861_c	1126861	GTAAAACGTTCATCAT	7.79438	flgD	-434
flgD_1127164	1127164	GTAAAAATGCCGAACG	9.306025	flgD	-131
flgE_1128091	1128091	GCAACAATATCGCCAA	8.88175	flgE	62
flgF_1129132	1129132	GTAAAGAACTGGTCAA	13.958057	flgF	-111
flgI_1131251_c	1131251	GCAACACGATGGTCAG	7.884522	flgI	-464
flgJ_1132276_c	1132276	GCAAATTAAGGGTATT	8.271757	flgJ	-536
flgJ_1132840	1132840	GCAAACTACTGGCAAG	7.6549373	flgJ	14
flgL_1135198	1135198	GCAAAGCAACAGTAAA	14.670867	flgL	-276
flgL_1135396_c	1135396	GTAATACTGCTGAAAA	11.923951	flgL	-78
rne_1139982	1139982	GGAAAAACAGCGCAAT	8.90694	rne	-159
rne_1140098_c	1140098	GCAGCAATGGCGTAAG	7.368843	rne	-275
yceQ_1139982	1139982	GGAAAAACAGCGCAAT	8.90694	yceQ	25
rluC_1139982	1139982	GGAAAAACAGCGCAAT	8.90694	rluC	-399
rluC_1140098_c	1140098	GCAGCAATGGCGTAAG	7.368843	rluC	-283
psrD_1141759_c	1141759	GCAAAGCCAGCGGCAA	7.394878	psrD	-271
yceD_1141759_c	1141759	GCAAAGCCAGCGGCAA	7.394878	yceD	-476
rpmF_1142803	1142803	GTAATTGAGGAGTAAG	10.714774	rpmF	-5
plsX_1142803	1142803	GTAATTGAGGAGTAAG	10.714774	plsX	-259
fabH_1143633	1143633	GTGAAGAAGAAGTAAA	10.561443	fabH	-567
fabH_1143762_c	1143762	GTAAAGCCGTCACAAA	10.452188	fabH	-438
fabD_1145193_c	1145193	GGAACACAAATGCAAA	10.638289	fabD	10
fabG_1145428	1145428	GTAAAGCACCGGCAAT	11.232723	fabG	-683
fabG_1145823	1145823	GTAGAATTAGCGAAAA	12.368792	fabG	-288
acpP_1146456_c	1146456	GGAAAACAGATGAAAG	10.202996	acpP	-600
acpP_1146955	1146955	CTCAAAATAACGTAAA	9.190932	acpP	-101
acpP_1146966	1146966	GTAAAATCGTGGTAAG	13.455677	acpP	-90
fabF_1146955	1146955	CTCAAAATAACGTAAA	9.190932	fabF	-425
fabF_1146966	1146966	GTAAAATCGTGGTAAG	13.455677	fabF	-414
pabC_1148680_c	1148680	ATAAAAGCTAAGAAAA	7.456976	pabC	-61
pabC_1148820_c	1148820	GTAAAACAACCATCAC	10.59332	pabC	65
tmk_1150261_c	1150261	GTAAACGGTTGATAAA	9.380283	tmk	-304
tmk_1150462	1150462	GCAAAAACGCCGTATC	7.949133	tmk	-103
tmk_1150587	1150587	GTAAGTATATCGTCAT	8.524083	tmk	8
holB_1150587	1150587	GTAAGTATATCGTCAT	8.524083	holB	-616
holB_1151067_c	1151067	TTAAAGAAATCGAAAG	8.627456	holB	-136
ycfH_1151691_c	1151691	GTAATGTAACCGACAA	10.236475	ycfH	-527
ptsG_1152747_c	1152747	GAAAAGGAGATGTAAA	10.14005	ptsG	-563
ptsG_1153050	1153050	GTAATTAATGGCTAAA	10.519436	ptsG	-260
ptsG_1153288	1153288	GTAAAAAAAGCACCCA	7.422315	ptsG	-22
ptsG_1153351	1153351	GCAAAAGGTCGGTAAA	12.5607395	ptsG	27
ycfL_1157697	1157697	GTAACGATGAGAAAAG	8.081587	ycfL	on
lpoB_1157697	1157697	GTAACGATGAGAAAAG	8.081587	lpoB	-382
lpoB_1158178	1158178	GTAGAAGAAGTGAAAC	9.152669	lpoB	85
thiK_1158178	1158178	GTAGAAGAAGTGAAAC	9.152669	thiK	-523
thiK_1158485_c	1158485	GTAAATTTCCCGTTAT	9.245724	thiK	-216
nagZ_1159232	1159232	GGAAATTTAGTGCATA	7.5459266	nagZ	-304
nagZ_1159393	1159393	GCAATTATGGCGTCAG	7.669569	nagZ	-143
ycfP_1160395	1160395	GTAAAGGGGCCGTCAG	10.44183	ycfP	-189
ycfP_1160610_c	1160610	GTCAAAACCGTGTAAA	13.460177	ycfP	12
ycfP_1160661_c	1160661	GTCAATAAACTGCAAT	8.268081	ycfP	63
ndh_1161036_c	1161036	GTAATAATGATGCAAC	10.007502	ndh	-490
ycfQ_1164728	1164728	GTATTACTTCTGTAAC	8.290513	ycfQ	-440
ycfQ_1164772	1164772	GTAATTTATAAATAAG	8.744521	ycfQ	-484
ycfQ_1164856_c	1164856	GTAAAGCCCGGATAAA	13.338576	ycfQ	-568
bhsA_1164107	1164107	GTAAATTCCGCGTATA	12.799327	bhsA	-407
ldtC_1165860	1165860	GTAATAAACAGATAAG	10.206917	ldtC	-30
ldtC_1165919	1165919	GCAAAGAATTTGTAAA	14.887	ldtC	-89
mfd_1169830_c	1169830	GCAACGATTCGGTATG	7.3336186	mfd	-410
ycfT_1170772_c	1170772	GAAAAGCCCCCGTAAA	10.190185	ycfT	-151
ycfT_1171301	1171301	GGAAATATAATGTCAT	7.6584	ycfT	-680
lolC_1170463	1170463	GTAAAGATTGAAATAG	7.600293	lolC	-405
lolC_1170772_c	1170772	GAAAAGCCCCCGTAAA	10.190185	lolC	-96
lolD_1171771	1171771	GTAGCGATCCTGCAAA	7.649785	lolD	-289
cobB_1174488	1174488	GTAAAAGCTACATTAC	7.8526497	cobB	-584
potB_1180209_c	1180209	GTAATATCTACGTTAA	11.30578	potB	-309
potA_1181025_c	1181025	GTAAAAAATTGAATAA	9.259982	potA	10
potA_1181121	1181121	GTAATTCTACGGCAAA	11.904465	potA	-71
pepT_1180872_c	1180872	GTAAAACAACCGTTCT	7.791783	pepT	-413
pepT_1181025_c	1181025	GTAAAAAATTGAATAA	9.259982	pepT	-260
pepT_1181121	1181121	GTAATTCTACGGCAAA	11.904465	pepT	-164
roxA_1183856_c	1183856	GCAATATGAGGGTAAA	11.561326	roxA	-160
roxA_1184302_c	1184302	GTAATGCTGGAGCAAA	11.456257	roxA	-606
phoP_1185963	1185963	GTAAACATTAAATAAA	12.22921	phoP	-60
phoP_1185995	1185995	GTAAAGTGAAAAAATA	7.404851	phoP	-92
mnmA_1189299	1189299	GTAAAAGGCCAGTTAA	10.707868	mnmA	-70
nudJ_1190088_c	1190088	GTAAACGCACCGGAAA	8.409494	nudJ	-344
nudJ_1190371_c	1190371	GAAAATACCATGCAAA	8.079168	nudJ	-627
rluE_1190371_c	1190371	GAAAATACCATGCAAA	8.079168	rluE	21
rluE_1190457_c	1190457	GTAATTGGCTTGTCAA	8.019972	rluE	-50
rluE_1190575	1190575	GTGAATGGAAAGTAAA	8.766966	rluE	-168
icd_1190088_c	1190088	GTAAACGCACCGGAAA	8.409494	icd	-476
icd_1190371_c	1190371	GAAAATACCATGCAAA	8.079168	icd	-193
icd_1190457_c	1190457	GTAATTGGCTTGTCAA	8.019972	icd	-107
icd_1190575	1190575	GTGAATGGAAAGTAAA	8.766966	icd	on
ymfD_1193467	1193467	GCAAAAATCGCAAAAG	9.17093	ymfD	-479
ymfE_1193722	1193722	GTAATATTTAATTAAG	8.739912	ymfE	-29
ymfE_1193990_c	1193990	GTAAGCATGTCGTAAG	10.272213	ymfE	-297
ymfE_1194102_c	1194102	GTATATACAAAATAAG	7.908503	ymfE	-409
lit_1193467	1193467	GCAAAAATCGCAAAAG	9.17093	lit	-669
lit_1193722	1193722	GTAATATTTAATTAAG	8.739912	lit	-414
lit_1193990_c	1193990	GTAAGCATGTCGTAAG	10.272213	lit	-146
lit_1194102_c	1194102	GTATATACAAAATAAG	7.908503	lit	-34
intE_1196181_c	1196181	GTAAATAAAGTCTATT	7.4434404	intE	66
ymfJ_1197653	1197653	GTATCTCAAAGGTACA	7.58982	ymfJ	-113
ymfJ_1197671	1197671	GTCAAGTATAAAAAAA	7.7878785	ymfJ	-131
ymfJ_1197796	1197796	GTAAGGCTCAGGCCAG	7.9242363	ymfJ	-256
cohE_1198557_c	1198557	GAAAACCAGCCGTAAG	7.804743	cohE	-168
cohE_1198798_c	1198798	GTAACCACTCGGCAAC	7.661478	cohE	-409
cohE_1198901_c	1198901	GTAAAACCATTGCCCA	7.9428124	cohE	-512
croE_1197796	1197796	GTAAGGCTCAGGCCAG	7.9242363	croE	-669
croE_1198557_c	1198557	GAAAACCAGCCGTAAG	7.804743	croE	78
ymfL_1198557_c	1198557	GAAAACCAGCCGTAAG	7.804743	ymfL	-152
ymfL_1198798_c	1198798	GTAACCACTCGGCAAC	7.661478	ymfL	75
ymfM_1198798_c	1198798	GTAACCACTCGGCAAC	7.661478	ymfM	-465
ymfM_1198901_c	1198901	GTAAAACCATTGCCCA	7.9428124	ymfM	-362
oweE_1199599	1199599	GTAAATTCAGGGAAAT	11.320033	oweE	-12
aaaE_1199599	1199599	GTAAATTCAGGGAAAT	11.320033	aaaE	-246
stfE_1205725	1205725	GTAAAACAACAGCAAC	13.156163	stfE	-650
mcrA_1205725	1205725	GTAAAACAACAGCAAC	13.156163	mcrA	-62
icdC_1206404	1206404	GCAAAGTAAAGGTATA	11.87437	icdC	-450
iraM_1208107_c	1208107	GTAAGGCATTAGCATA	8.124991	iraM	-648
ycgX_1208509_c	1208509	GTGAGAAAAGAGCAAA	7.3823953	ycgX	39
bluR_1209675_c	1209675	GTAAATCATCGTGAAA	7.451494	bluR	-160
bluR_1209986	1209986	GTAACAAACCAGCAAA	12.394452	bluR	-471
bluR_1209997	1209997	GCAAAACCTGCGCCAA	11.180206	bluR	-482
bluF_1211013_c	1211013	GTAAAGAAACGGTTAT	11.243943	bluF	-82
bluF_1211033	1211033	ATAAAAAATGGAAAAA	7.3974333	bluF	-102
bluF_1211546	1211546	GTATAAAATATGAAAT	9.84034	bluF	-615
ycgZ_1211013_c	1211013	GTAAAGAAACGGTTAT	11.243943	ycgZ	-217
ycgZ_1211033	1211033	ATAAAAAATGGAAAAA	7.3974333	ycgZ	-197
ymgA_1211013_c	1211013	GTAAAGAAACGGTTAT	11.243943	ymgA	-496
ymgA_1211033	1211033	ATAAAAAATGGAAAAA	7.3974333	ymgA	-476
ymgA_1211546	1211546	GTATAAAATATGAAAT	9.84034	ymgA	23
ariR_1211546	1211546	GTATAAAATATGAAAT	9.84034	ariR	-264
ymgC_1211546	1211546	GTATAAAATATGAAAT	9.84034	ymgC	-643
ycgG_1212306_c	1212306	GTAAAGCCTGATCAAT	7.5041847	ycgG	-463
ycgG_1212606_c	1212606	GTACAAAATAAGTTAG	7.288554	ycgG	-163
ycgG_1212818_c	1212818	GTAATAAACAAGCATA	8.9279	ycgG	35
ymgF_1213848_c	1213848	GTCACGGAAATTTAAA	7.6418767	ymgF	-576
ycgH_1214562_c	1214562	GCAAATTTATCGTCAC	8.986534	ycgH	-480
ycgH_1214881	1214881	GAAAATAAGGTGAAAA	9.41598	ycgH	-161
ycgH_1214964_c	1214964	GTAAAGACAAAAACAA	9.196627	ycgH	-78
ycgH_1215112	1215112	GTAATGCATATGCAAC	10.86603	ycgH	56
ymgD_1218084_c	1218084	GGAATGATGATGAAAA	7.7217364	ymgD	on
ymgD_1218623_c	1218623	ATAAAAATATTGTCAA	9.081045	ymgD	-533
ymgD_1218672	1218672	GTAAAGGTAAGATAAT	10.209195	ymgD	-582
ymgG_1218623_c	1218623	ATAAAAATATTGTCAA	9.081045	ymgG	-179
ymgG_1218672	1218672	GTAAAGGTAAGATAAT	10.209195	ymgG	-228
ymgI_1218623_c	1218623	ATAAAAATATTGTCAA	9.081045	ymgI	-4
ymgI_1218672	1218672	GTAAAGGTAAGATAAT	10.209195	ymgI	-53
ymgJ_1218084_c	1218084	GGAATGATGATGAAAA	7.7217364	ymgJ	-621
ymgJ_1218623_c	1218623	ATAAAAATATTGTCAA	9.081045	ymgJ	-82
ymgJ_1218672	1218672	GTAAAGGTAAGATAAT	10.209195	ymgJ	-33
ycgI_1218623_c	1218623	ATAAAAATATTGTCAA	9.081045	ycgI	-382
ycgI_1218672	1218672	GTAAAGGTAAGATAAT	10.209195	ycgI	-333
minE_1220096_c	1220096	GTAAAGCCTACGCAGA	9.563625	minE	-95
minE_1220536_c	1220536	GCAAACACGCGATAAA	7.558003	minE	-535
minE_1220595_c	1220595	CTAAATCAGGCGTTAA	8.288588	minE	-594
minD_1220973_c	1220973	GCAAATATTTTGTACG	7.9666843	minD	-156
minD_1221306	1221306	GCCAATAACCCGCAAA	8.276888	minD	-489
minC_1221510_c	1221510	GCCAATCGAGCTTAAA	7.4223742	minC	11
ycgJ_1221510_c	1221510	GCCAATCGAGCTTAAA	7.4223742	ycgJ	-531
pliG_1223027_c	1223027	GCAAAAATGCCGCAAC	9.975112	pliG	-99
ycgL_1222558_c	1222558	GTAAAAACAAAACTAA	8.823525	ycgL	-597
ycgL_1222771	1222771	GTATATGTATCGTAAT	8.862621	ycgL	-384
ycgL_1223027_c	1223027	GCAAAAATGCCGCAAC	9.975112	ycgL	-128
ycgM_1223027_c	1223027	GCAAAAATGCCGCAAC	9.975112	ycgM	-493
ycgN_1223859	1223859	GGAAAAATGAAGAAAG	8.979337	ycgN	-397
ycgN_1224061_c	1224061	GTAAAAAACTTGCTCA	7.2907357	ycgN	-195
ycgN_1224088_c	1224088	GTCAACACAACGTCAC	7.342425	ycgN	-168
hlyE_1225808_c	1225808	GTAGAAGTAGTTAAAA	7.482307	hlyE	27
hlyE_1225885_c	1225885	GTAAAACAGGAGTTTC	8.311767	hlyE	-35
hlyE_1225904_c	1225904	GTAAAATTTATTAATA	8.770852	hlyE	-54
hlyE_1226491_c	1226491	GTAAACTCGCCGTCAA	10.919804	hlyE	-641
hlyE_1226508	1226508	GTGAAAAAATTGCAAC	7.4690537	hlyE	-658
umuD_1225808_c	1225808	GTAGAAGTAGTTAAAA	7.482307	umuD	-400
umuD_1225885_c	1225885	GTAAAACAGGAGTTTC	8.311767	umuD	-323
umuD_1225904_c	1225904	GTAAAATTTATTAATA	8.770852	umuD	-304
umuC_1226491_c	1226491	GTAAACTCGCCGTCAA	10.919804	umuC	-136
umuC_1226508	1226508	GTGAAAAAATTGCAAC	7.4690537	umuC	-119
nhaB_1230178_c	1230178	GTAAGGTAAGGGAAAC	10.626174	nhaB	-5
nhaB_1230397	1230397	GTCATTAAGGCGCAAA	8.73277	nhaB	-224
nhaB_1230682_c	1230682	GCAAATTATCAATAAG	8.281497	nhaB	-509
fadR_1230178_c	1230178	GTAAGGTAAGGGAAAC	10.626174	fadR	-201
fadR_1230397	1230397	GTCATTAAGGCGCAAA	8.73277	fadR	4
ycgB_1232986_c	1232986	GTAAAAGAATAATAAT	9.493224	ycgB	-289
ycgB_1233296	1233296	GCAAATGTTACGTAAC	11.619071	ycgB	-599
dadA_1232431_c	1232431	GTATAAGCACGGTCAG	7.8265347	dadA	-581
dadA_1232986_c	1232986	GTAAAAGAATAATAAT	9.493224	dadA	-26
ldcA_1238853	1238853	GTAAATCGAATGCCAT	9.147318	ldcA	-317
emtA_1238306	1238306	GTAACCGCCGCGTACA	7.326127	emtA	-315
ycgR_1240501_c	1240501	GTAAAGCAGGTGTCGA	9.052179	ycgR	-518
ycgY_1240501_c	1240501	GTAAAGCAGGTGTCGA	9.052179	ycgY	-100
treA_1243048	1243048	GAAAAATCATCATAAA	7.4937534	treA	-216
dhaM_1245059_c	1245059	GCAAAGTGGTGGAAAA	9.627477	dhaM	-489
dhaM_1245216_c	1245216	GTAAATAAGGAGAAAG	13.262612	dhaM	-646
dhaL_1245216_c	1245216	GTAAATAAGGAGAAAG	13.262612	dhaL	-3
dhaK_1246287_c	1246287	GCAAAATAATGAAAAA	9.458421	dhaK	on
dhaK_1246382	1246382	GCAAGGGAAAAGAAAA	9.119026	dhaK	-88
dhaR_1246287_c	1246287	GCAAAATAATGAAAAA	9.458421	dhaR	-220
dhaR_1246382	1246382	GCAAGGGAAAAGAAAA	9.119026	dhaR	-125
ycgV_1251583_c	1251583	GTAAGGGGGATGTTAA	8.61182	ycgV	-175
ycgV_1251642_c	1251642	GTAACGAATTGGAATA	9.772015	ycgV	-234
ycgV_1251668	1251668	GCAAAAATATTACAAC	7.3395886	ycgV	-260
ycgV_1251776_c	1251776	GCAAAAATGGCGCATA	10.158949	ycgV	-368
ychF_1253437	1253437	GTAAACCACATTTCAG	8.1438265	ychF	-169
pth_1253997_c	1253997	GTAAACTACGCGCCAG	9.698621	pth	-28
pth_1254176_c	1254176	GTAAAGTATAGACAAC	9.5527725	pth	-207
ychH_1253997_c	1253997	GTAAACTACGCGCCAG	9.698621	ychH	-235
ychH_1254176_c	1254176	GTAAAGTATAGACAAC	9.5527725	ychH	-56
ispE_1258997_c	1258997	GTAACGCTAGCATTAA	10.478376	ispE	-664
lolB_1258997_c	1258997	GTAACGCTAGCATTAA	10.478376	lolB	-41
lolB_1259095_c	1259095	GTAAGATCAATAAAAG	7.7860336	lolB	-139
hemA_1258997_c	1258997	GTAACGCTAGCATTAA	10.478376	hemA	-158
hemA_1259095_c	1259095	GTAAGATCAATAAAAG	7.7860336	hemA	-60
prfA_1260435_c	1260435	GTAAAAAAAGAAAATG	8.724066	prfA	-18
kdsA_1263586_c	1263586	GTAAAATGTCGATTAA	9.27796	kdsA	-20
ldrA_1265151_c	1265151	GGAAGTAAGGTGAAAA	7.925655	ldrA	-420
rdlA_1264616_c	1264616	GGAAGTAAGGTGAAAA	7.925655	rdlA	-148
ldrB_1265686_c	1265686	GGAAGTAAGGTGAAAA	7.925655	ldrB	-420
rdlB_1264616_c	1264616	GGAAGTAAGGTGAAAA	7.925655	rdlB	-683
rdlB_1265151_c	1265151	GGAAGTAAGGTGAAAA	7.925655	rdlB	-148
rdlC_1265151_c	1265151	GGAAGTAAGGTGAAAA	7.925655	rdlC	-683
rdlC_1265686_c	1265686	GGAAGTAAGGTGAAAA	7.925655	rdlC	-148
chaA_1267342	1267342	GTAAAAAATAGGTAGG	11.132744	chaA	-37
chaA_1267357	1267357	GAAAAATAACAGAAAG	7.5203514	chaA	-52
chaA_1267392_c	1267392	GTAAAAATTCGTAAAA	11.839202	chaA	-87
chaA_1267393_c	1267393	GGTAAAAATTCGTAAA	7.624811	chaA	-88
chaB_1267342	1267342	GTAAAAAATAGGTAGG	11.132744	chaB	-218
chaB_1267357	1267357	GAAAAATAACAGAAAG	7.5203514	chaB	-203
chaB_1267392_c	1267392	GTAAAAATTCGTAAAA	11.839202	chaB	-168
chaB_1267393_c	1267393	GGTAAAAATTCGTAAA	7.624811	chaB	-167
chaC_1267342	1267342	GTAAAAAATAGGTAGG	11.132744	chaC	-606
chaC_1267357	1267357	GAAAAATAACAGAAAG	7.5203514	chaC	-591
chaC_1267392_c	1267392	GTAAAAATTCGTAAAA	11.839202	chaC	-556
chaC_1267393_c	1267393	GGTAAAAATTCGTAAA	7.624811	chaC	-555
ychN_1268971	1268971	GTAACGCAATGGCCAG	9.300915	ychN	69
ychN_1269047_c	1269047	GTAAATAATGCAAAAA	13.597386	ychN	on
ychN_1269304_c	1269304	GTAGATTGTGCGTTAG	7.330754	ychN	-249
ychO_1268659	1268659	GTAAACTTCCCGCATA	8.915964	ychO	-566
ychO_1268971	1268971	GTAACGCAATGGCCAG	9.300915	ychO	-254
ychO_1269047_c	1269047	GTAAATAATGCAAAAA	13.597386	ychO	-178
ychO_1269304_c	1269304	GTAGATTGTGCGTTAG	7.330754	ychO	65
narL_1271385	1271385	GTAAACTTTGCGCACG	7.9978495	narL	-100
narX_1273189_c	1273189	GCAAATAAGGAGTAAC	11.420294	narX	-115
narX_1273333_c	1273333	GTAAATCAAACGATAA	13.882273	narX	-259
narX_1273344_c	1273344	GGCAATTTGATGTAAA	7.5747247	narX	-270
narX_1273490	1273490	GCAACAACGCGGTCAA	8.433462	narX	-416
narX_1273673_c	1273673	GTATGGAACACGTAAT	7.899293	narX	-599
narK_1273189_c	1273189	GCAAATAAGGAGTAAC	11.420294	narK	-209
narK_1273333_c	1273333	GTAAATCAAACGATAA	13.882273	narK	-65
narK_1273344_c	1273344	GGCAATTTGATGTAAA	7.5747247	narK	-54
narK_1273490	1273490	GCAACAACGCGGTCAA	8.433462	narK	78
narG_1274929	1274929	GTAAAATATTTGATTA	8.686027	narG	-376
narG_1274937_c	1274937	GCAAAGGATAATCAAA	7.7595067	narG	-368
narG_1275187_c	1275187	TGAAAAATAAAGTAAA	7.3542438	narG	-118
narH_1278373_c	1278373	GTAAGAAACGTGTTCA	7.6016545	narH	-672
rttR_1282735_c	1282735	GTAAATCTGCCGTCAT	10.461867	rttR	-43
rttR_1283029_c	1283029	GTAAATCTGCCGTCAT	10.461867	rttR	-337
tpr_1282735_c	1282735	GTAAATCTGCCGTCAT	10.461867	tpr	-103
tpr_1283029_c	1283029	GTAAATCTGCCGTCAT	10.461867	tpr	-397
tyrV_1282735_c	1282735	GTAAATCTGCCGTCAT	10.461867	tyrV	34
tyrV_1283029_c	1283029	GTAAATCTGCCGTCAT	10.461867	tyrV	-245
tyrT_1283029_c	1283029	GTAAATCTGCCGTCAT	10.461867	tyrT	34
purU_1284146_c	1284146	GTAAAAAATTTAAAAA	12.794351	purU	-66
purU_1284263_c	1284263	GTAAAACAGGTGCAAT	12.83464	purU	-183
purU_1284287	1284287	GTAAATCGAGCAACAA	10.047312	purU	-207
purU_1284296	1284296	GCAACAAAACTGACAA	9.264555	purU	-216
purU_1284475	1284475	GTAACGCGAACGCATG	8.902871	purU	-395
ychJ_1284899_c	1284899	GTAAAACATCCCAATA	8.78758	ychJ	-311
rssA_1284146_c	1284146	GTAAAAAATTTAAAAA	12.794351	rssA	-540
rssA_1284263_c	1284263	GTAAAACAGGTGCAAT	12.83464	rssA	-423
rssA_1284287	1284287	GTAAATCGAGCAACAA	10.047312	rssA	-399
rssA_1284296	1284296	GCAACAAAACTGACAA	9.264555	rssA	-390
rssA_1284475	1284475	GTAACGCGAACGCATG	8.902871	rssA	-211
rssB_1285502_c	1285502	GGAAATCAAGCGTAGA	8.4727125	rssB	-181
rssB_1285663	1285663	GCCACTATTGAGTAAA	8.357112	rssB	-20
galU_1286364_c	1286364	GTAATAATCCGTTAAA	9.952948	galU	-534
hns_1288650_c	1288650	GTAAACACAACTAATA	7.3136487	hns	-272
hns_1288696	1288696	GTAGAACAGTCGCAAT	7.3296933	hns	-318
hns_1288809_c	1288809	GTTATAAGCGGGTAAA	7.5808754	hns	-431
tdk_1288650_c	1288650	GTAAACACAACTAATA	7.3136487	tdk	-318
tdk_1288696	1288696	GTAGAACAGTCGCAAT	7.3296933	tdk	-272
tdk_1288809_c	1288809	GTTATAAGCGGGTAAA	7.5808754	tdk	-159
adhE_1293526_c	1293526	GTAGAGCGTGTAAAAA	7.536902	adhE	36
ychE_1293526_c	1293526	GTAGAGCGTGTAAAAA	7.536902	ychE	-513
oppA_1294742_c	1294742	GTAAAAATAATGACGA	8.355715	oppA	-682
oppA_1295326	1295326	GTAACGATAAAGTAAC	13.068442	oppA	-98
oppB_1296953_c	1296953	GTAATAAACAGGAACA	8.459446	oppB	-188
oppC_1297615_c	1297615	GCAAAATGATCGCAAA	11.9566765	oppC	-461
oppC_1297874_c	1297874	GTAATAATGCCGACAA	9.747928	oppC	-202
oppF_1299467	1299467	GTAAAAATGCCGGAAG	10.04299	oppF	-539
yciU_1301430_c	1301430	GTAAAACGTCGCCAAC	7.394374	yciU	-23
yciU_1301746	1301746	GTAAAGAATGCGCGAC	8.505172	yciU	-339
clsA_1303267_c	1303267	GCAAAAATAGAGTTTA	9.122863	clsA	-365
yciY_1302582	1302582	GCAAAGCTTGAATAAT	8.168712	yciY	-448
kch_1305105	1305105	GTAAATAACATACAAC	9.466031	kch	-579
yciI_1305105	1305105	GTAAATAACATACAAC	9.466031	yciI	2
yciI_1305217	1305217	ATAAAGTAAGGGTAAT	8.404426	yciI	-95
yciI_1305228	1305228	GTAATTACGCCAAAAA	7.3938723	yciI	-106
yciI_1305346_c	1305346	GTAAATCAAGGGTCAT	12.547397	yciI	-224
yciI_1305482_c	1305482	GTAACCATCGTGACAG	7.662214	yciI	-360
tonB_1305105	1305105	GTAAATAACATACAAC	9.466031	tonB	-226
tonB_1305217	1305217	ATAAAGTAAGGGTAAT	8.404426	tonB	-114
tonB_1305228	1305228	GTAATTACGCCAAAAA	7.3938723	tonB	-103
tonB_1305346_c	1305346	GTAAATCAAGGGTCAT	12.547397	tonB	1
yciA_1306505	1306505	GTAAAACCGACTTAAA	13.639086	yciA	-2
yciA_1306891	1306891	GCAAATAGAGCATAAA	11.889653	yciA	-388
yciA_1306943	1306943	GGAAGAACAGCGTCAA	8.763437	yciA	-440
yciA_1307097	1307097	GTAAAACGCGAAAAAG	9.664072	yciA	-594
yciA_1307123	1307123	GTAAAAAATCAAGAAA	8.270789	yciA	-620
yciB_1307097	1307097	GTAAAACGCGAAAAAG	9.664072	yciB	35
yciB_1307123	1307123	GTAAAAAATCAAGAAA	8.270789	yciB	9
yciB_1307518	1307518	GAAAAATCAGAATAAA	7.4937534	yciB	-371
yciC_1308023	1308023	GTAAAGCGGAGGTAAT	12.6627655	yciC	-103
ompW_1308023	1308023	GTAAAGCGGAGGTAAT	12.6627655	ompW	-239
yciE_1309421_c	1309421	GCAATGGAAAAGCAAG	7.432583	yciE	45
yciF_1310539	1310539	GGAAAAATGACGTAAG	12.159093	yciF	-512
yciF_1310690_c	1310690	GTACAACCGATGAAAG	7.363491	yciF	-663
yciG_1310539	1310539	GGAAAAATGACGTAAG	12.159093	yciG	-247
yciG_1310690_c	1310690	GTACAACCGATGAAAG	7.363491	yciG	-398
yciG_1310807_c	1310807	GTAAAAGCAGCGATTG	7.525428	yciG	-515
trpA_1311690	1311690	GTAATAGACACGTAAT	10.931029	trpA	-211
trpB_1312704	1312704	GGAAAACCGAGGCCAA	7.4567432	trpB	-32
trpC_1314213	1314213	GTAACAAACGTGTTAA	13.138596	trpC	-168
trpD_1315601	1315601	GTAAAAGAGTCGATAT	7.5606847	trpD	25
trpE_1317333_c	1317333	GTATCGACAATGAAAG	8.361744	trpE	-130
trpE_1317408_c	1317408	GCAAATATTCTGAAAT	8.964993	trpE	-205
trpL_1317333_c	1317333	GTATCGACAATGAAAG	8.361744	trpL	on
trpL_1317408_c	1317408	GCAAATATTCTGAAAT	8.964993	trpL	-69
yciV_1317055_c	1317055	GCAAAGATGATTTAAA	10.769674	yciV	-407
yciV_1317333_c	1317333	GTATCGACAATGAAAG	8.361744	yciV	-129
yciV_1317408_c	1317408	GCAAATATTCTGAAAT	8.964993	yciV	-54
yciO_1318417	1318417	GGAGATCGTGCGTAAA	8.275214	yciO	63
yciQ_1318417	1318417	GGAGATCGTGCGTAAA	8.275214	yciQ	-571
yciQ_1318479	1318479	GTAAAATTGAAGATAA	10.994862	yciQ	-509
yciQ_1318690	1318690	GCAGGAAAAACGCAAA	7.3684845	yciQ	-298
rluB_1320488_c	1320488	GGCAAACAGCGGTAAA	8.503505	rluB	-606
rluB_1320582	1320582	GTGAAGCTATCGTTAA	8.445435	rluB	-512
rluB_1320609	1320609	GTAAAGAGGCAGCAAC	9.982827	rluB	-485
rluB_1321115	1321115	GAAAAGCTACAGAAAG	7.404905	rluB	7
btuR_1323156	1323156	GCAAATCGAGAATAAA	10.635897	btuR	-542
yciK_1323546	1323546	GTAAACTGTGAGCCAA	9.317868	yciK	-177
yciK_1323884	1323884	GTAAACCCCGCGTCTG	8.042622	yciK	-515
sohB_1323156	1323156	GCAAATCGAGAATAAA	10.635897	sohB	-418
sohB_1323546	1323546	GTAAACTGTGAGCCAA	9.317868	sohB	-28
yciN_1324917_c	1324917	GTAAATAATGAACAAA	12.137178	yciN	on
yciN_1325087_c	1325087	GCAAATCTATTGCCAG	8.271971	yciN	-162
yciN_1325309	1325309	GTAAAGCTCTTGTCAT	10.427162	yciN	-384
topA_1324917_c	1324917	GTAAATAATGAACAAA	12.137178	topA	-373
topA_1325087_c	1325087	GCAAATCTATTGCCAG	8.271971	topA	-203
topA_1325309	1325309	GTAAAGCTCTTGTCAT	10.427162	topA	5
cysB_1327728	1327728	GGAAAAACTGCGTTAT	7.3801184	cysB	-369
cysB_1327830	1327830	GGAAAAAGACGGAAAG	9.079366	cysB	-267
cysB_1328106_c	1328106	GTAATTTCATGTTAAA	8.495161	cysB	on
ymiA_1329136_c	1329136	GTAACAAAAGAGAATA	11.364248	ymiA	-230
ymiA_1329198	1329198	GTAAATTACCTGTAAA	15.880354	ymiA	-168
yciX_1329136_c	1329136	GTAACAAAAGAGAATA	11.364248	yciX	-397
yciX_1329198	1329198	GTAAATTACCTGTAAA	15.880354	yciX	-335
acnA_1329948_c	1329948	GCAAAGCAAATGACAA	11.809329	acnA	-125
acnA_1329997_c	1329997	GTAACGATTTGATAAC	8.818552	acnA	-76
ribA_1333974	1333974	GGAAATCTAGTGAAAG	10.464366	ribA	-557
yciS_1333974	1333974	GGAAATCTAGTGAAAG	10.464366	yciS	-511
pyrF_1335602	1335602	GTAAAACTGCCGAATG	10.528417	pyrF	-561
pyrF_1335981	1335981	GTAATTTTTAAAAAAA	7.8979764	pyrF	-182
osmB_1337564_c	1337564	GTAACGAGCAAAAAAA	8.277126	osmB	6
osmB_1337758	1337758	GTTAATAACAGGTAAA	10.919454	osmB	-173
osmB_1337826	1337826	GCAAATCATCCGTAGA	8.899338	osmB	-241
osmB_1338074	1338074	GTAAATCCAGTTTCAG	9.783709	osmB	-489
yciT_1338542_c	1338542	GTCAGGTTAGCGTAAC	8.876052	yciT	46
gmr_1341057_c	1341057	GTTAATTTCATGTAAG	8.544039	gmr	-58
gmr_1341284	1341284	GCAATAGTGACGTCAA	8.43306	gmr	-285
gmr_1341656_c	1341656	GTAAATATGGCGACAT	9.583174	gmr	-657
ymiB_1340526_c	1340526	GCAAAGCGTGTTTAAA	10.968983	ymiB	-512
ymiB_1341057_c	1341057	GTTAATTTCATGTAAG	8.544039	ymiB	5
yciW_1344454	1344454	GTATAACAGAGATAAC	8.052893	yciW	-90
yciW_1344656	1344656	GTAACGGCTTCGCAAT	7.7512507	yciW	-292
yciW_1344731	1344731	GCAGAGATGGCGTTAA	7.286878	yciW	-367
yciW_1345039	1345039	GTCAAATTTCGGCCAA	8.101542	yciW	-675
fabI_1345357	1345357	GTAAACAGTACGAACA	9.312086	fabI	-61
ycjD_1346303	1346303	GTAATTCCAGCATCAG	7.624481	ycjD	-286
sapF_1347167_c	1347167	GTCAAACAGTGGAAAC	8.377844	sapF	-276
sapD_1348242	1348242	GTAAATCGAACGTACC	10.521201	sapD	-357
sapB_1349767	1349767	GCAAAGGAGGCGTTAC	8.412695	sapB	-40
sapB_1350031_c	1350031	GTAACGACCCGGACAG	7.4388094	sapB	-304
ymjA_1352267_c	1352267	GTAAAGGAATGAATAA	7.7765436	ymjA	-342
ymjA_1352363	1352363	GTAACTAAATCGAAGA	7.6755376	ymjA	-438
puuP_1353992	1353992	GCAAAATACCGGCAAA	11.663309	puuP	-548
puuA_1355176_c	1355176	GGAAAACAAACCAAAG	7.412801	puuA	-11
puuA_1355196	1355196	GTTATCAAAGCGTAAA	8.446674	puuA	-31
puuA_1355539_c	1355539	GCAAAAGTTGTTCAAG	7.3868337	puuA	-374
puuD_1355032	1355032	GTAAGTAAAACATCAA	10.042669	puuD	-330
puuD_1355036	1355036	GTAAAACATCAACATA	8.549765	puuD	-326
puuD_1355176_c	1355176	GGAAAACAAACCAAAG	7.412801	puuD	-186
puuD_1355196	1355196	GTTATCAAAGCGTAAA	8.446674	puuD	-166
puuR_1355539_c	1355539	GCAAAAGTTGTTCAAG	7.3868337	puuR	-614
puuR_1355900	1355900	GCAACTTTTGGGTAAA	12.115934	puuR	-253
puuC_1357070_c	1357070	GTATATTCACCGTTAA	9.107395	puuC	71
puuB_1358408	1358408	GCAACGGTCGCGACAA	7.3204775	puuB	-66
puuE_1359345_c	1359345	GTAAGACGGTAGTAAT	8.470968	puuE	-447
puuE_1359800	1359800	GTGAAACATGAGCAAC	7.4991503	puuE	on
pspF_1362343_c	1362343	GCAAAGCGAGAAAAAA	9.105826	pspF	-174
pspA_1362343_c	1362343	GCAAAGCGAGAAAAAA	9.105826	pspA	8
pspB_1363120_c	1363120	GTAATGCAGCCATAAC	8.295308	pspB	63
pspC_1363120_c	1363120	GTAATGCAGCCATAAC	8.295308	pspC	-147
pspD_1363120_c	1363120	GTAATGCAGCCATAAC	8.295308	pspD	-515
pspD_1363603_c	1363603	GTAACGTGAAAGTATC	7.933044	pspD	-32
pspE_1363603_c	1363603	GTAACGTGAAAGTATC	7.933044	pspE	-328
pspE_1363949_c	1363949	GTAAGCCTTTTTTAAA	8.437169	pspE	4
ycjM_1363949_c	1363949	GTAAGCCTTTTTTAAA	8.437169	ycjM	-509
ycjM_1364304_c	1364304	GTAAATAAGGTGTGAC	8.867642	ycjM	-154
ycjM_1364409_c	1364409	GAAAATAAACTGTCAA	9.031971	ycjM	-49
ycjN_1365812	1365812	GTAAAAAATATCACAG	8.539756	ycjN	-339
ycjN_1366227	1366227	GTAAAGAAGAAAATAA	8.338099	ycjN	62
ycjO_1366863_c	1366863	GTAAGGTCGCGGTAAT	8.175413	ycjO	-601
ycjQ_1368992_c	1368992	GGAAAATCGACGCAAA	9.999151	ycjQ	-213
ycjR_1369863	1369863	GTAAAGAGATCAAAAC	9.238146	ycjR	-413
ycjS_1370603_c	1370603	GTAAGCGGAAGGTAAA	11.102373	ycjS	-471
ycjT_1371477_c	1371477	GCAAAACGATGGTGAA	8.087287	ycjT	-649
ycjT_1371535_c	1371535	GTAAATCTCTCCCAAA	9.777283	ycjT	-591
ycjV_1374575	1374575	GCAACACGGGGGCAAA	9.748525	ycjV	-488
ompG_1375893	1375893	GGAAAGTTTGCATAAG	8.703481	ompG	-296
ompG_1376195	1376195	GGAACAATAATGAAAA	10.444202	ompG	on
ycjX_1377725	1377725	GTATCGACAGAATAAA	7.8015304	ycjX	-634
ycjX_1377850_c	1377850	GCAGAAAATGATTAAA	7.293418	ycjX	-509
ycjX_1377885_c	1377885	GCAGAAGATCTGCAAA	7.366054	ycjX	-474
ycjF_1379198_c	1379198	GTCAAAGCGCAGAAAA	8.058749	ycjF	-555
tyrR_1380310	1380310	GCAAAACGACCGTGAA	9.000007	tyrR	-652
tyrR_1380542_c	1380542	GCAATACCAGCTTAAA	9.416745	tyrR	-420
tyrR_1381013_c	1381013	GTAATTCGCGGGTCAG	8.91665	tyrR	37
tpx_1383083_c	1383083	GTTAACTATATGTAAA	9.7209635	tpx	-15
ycjG_1383083_c	1383083	GTTAACTATATGTAAA	9.7209635	ycjG	-89
mpaA_1384890_c	1384890	GCAAAATTTGCACAAC	7.852924	mpaA	-35
mpaA_1385422	1385422	GTAATAATCTGGTTAA	10.315582	mpaA	-567
mpaA_1385433	1385433	GTTAAGGCTGCGCAAA	8.289422	mpaA	-578
ymjC_1385422	1385422	GTAATAATCTGGTTAA	10.315582	ymjC	-303
ymjC_1385433	1385433	GTTAAGGCTGCGCAAA	8.289422	ymjC	-314
ymjC_1385650_c	1385650	GTAATGGTTGGGAAAA	11.755063	ymjC	-531
ymjD_1385422	1385422	GTAATAATCTGGTTAA	10.315582	ymjD	-232
ymjD_1385433	1385433	GTTAAGGCTGCGCAAA	8.289422	ymjD	-243
ymjD_1385650_c	1385650	GTAATGGTTGGGAAAA	11.755063	ymjD	-460
pgrR_1385650_c	1385650	GTAATGGTTGGGAAAA	11.755063	pgrR	-583
mppA_1387040_c	1387040	GTAAATCTGGTGTGAA	11.0251	mppA	-429
mppA_1387051_c	1387051	GTGATAACCGGGTAAA	7.7873263	mppA	-418
ynaJ_1391110	1391110	GTAAGAACCTTGAAAC	8.62899	ynaJ	-497
uspE_1392915	1392915	GTAATTAAAAGATTAA	8.684323	uspE	-36
uspE_1393024	1393024	GGAAAAATCAGGCAAC	8.448822	uspE	-145
fnr_1393924_c	1393924	GTAAAGTTACCCTTAA	9.620363	fnr	-141
fnr_1393930	1393930	GTAACTTTACATAAAA	7.8581753	fnr	-147
fnr_1394258	1394258	GTATCAATAATGCTAA	7.5989437	fnr	-475
ogt_1394508	1394508	GACAAACGTGGGTAAA	7.5653105	ogt	-15
ogt_1394605	1394605	GCAAGACTAACGAATA	8.434757	ogt	-112
abgT_1396117_c	1396117	GTAACGGACACGCAAC	10.054234	abgT	-87
abgB_1397600_c	1397600	GTCATCACAACGAAAA	7.5057907	abgB	-88
abgB_1398116	1398116	GTGAAGTGCGCGTCAA	7.49983	abgB	-604
abgA_1398895_c	1398895	GTTAAAACTGTGAAAA	9.949215	abgA	-73
abgA_1399010	1399010	GTAAAAATTCATCAAA	11.085263	abgA	-188
abgR_1398895_c	1398895	GTTAAAACTGTGAAAA	9.949215	abgR	-88
abgR_1399010	1399010	GTAAAAATTCATCAAA	11.085263	abgR	13
mcaS_1400026_c	1400026	GCAACTAAAGGTTAAA	9.859709	mcaS	-18
mcaS_1400563_c	1400563	GCAAACCATCCGCCAG	7.468483	mcaS	-555
smrA_1399784_c	1399784	GTAAAATTTCGCTAAC	9.699722	smrA	-437
smrA_1399902	1399902	GTTAAAACTGCATAAA	8.963457	smrA	-319
smrA_1400026_c	1400026	GCAACTAAAGGTTAAA	9.859709	smrA	-195
ydaM_1402019	1402019	GTAAGTCCAGGGTATT	7.519799	ydaM	18
ydaM_1402371	1402371	GTAGAGGCGGCGTTAA	7.8416786	ydaM	-319
ydaN_1401802_c	1401802	GTAAAGAAGAGGAAAC	12.928718	ydaN	-490
ydaN_1402019	1402019	GTAAGTCCAGGGTATT	7.519799	ydaN	-273
[truncated: 4,469 more rows]
